# Supplementary material for: Fruit fly infestation of cucurbitaceous vegetables in Morogoro—Eastern Central Tanzania
Source: PLoS One. 2025 Apr 21;20(4):e0322277. doi: 10.1371/journal.pone.0322277 (PMC12011243; doi:10.1371/journal.pone.0322277)
Supplement: S1 Table — The weather variable data on temperature, rainfall and relative humidity was collected during the study in the Morogoro region from March to October 2020. (XLSX) [file pone.0322277.s001.xlsx]

## Sheet: Sheet2
Weeks	Seasons	Sampling date	Temperature (˚C)	Rainfall (mm)	Relative humidity (%)
1	I	2020-03-21	26.1	7.02	79.5
2	I	2020-03-28	26.7	0.1	80
3	I	2020-04-04	27	1.1	82
4	I	2020-04-11	27.2	0	85
5	I	2020-04-18	25.8	3.2	90
1	II	2020-06-27	23.8	0	71
2	II	2020-07-04	21.1	0	72
3	II	2020-07-11	23.4	0	83
4	II	2020-07-18	20.2	0	62.5
5	II	2020-07-25	20.9	0	63
1	III	2020-09-19	27	4.2	77.1
2	III	2020-09-26	26.3	0	71.6
3	III	2020-10-03	25.6	0	71.7
4	III	2020-10-10	26.3	0	70.9
5	III	2020-10-17	24.6	8.5	79.4
