# Supplementary material for: Fruit fly infestation of cucurbitaceous vegetables in Morogoro—Eastern Central Tanzania
Source: PLoS One. 2025 Apr 21;20(4):e0322277. doi: 10.1371/journal.pone.0322277 (PMC12011243; doi:10.1371/journal.pone.0322277)
Supplement: S2 Table — The data was collected during the rearing of the fruit flies infested cucurbit crops in the Morogoro region from March to October 2020. (XLSX) [file pone.0322277.s002.xlsx]

## Sheet: Sheet1
Field name	Week_no.	Season	Altitude	Crop_species	Fly_species	Total_no_fruits_collected	Total_no_samples_collected	Average_weight_samples_g	Total_emerged_flies	Total_emerged_flies_perKg	Degree_of_Infestation
HORT. UNIT	WK1	March_April	Plateau	Cucumis sativus	Z.cucurbitae	10	1	119.927	20	27.7948	16.78
HORT. UNIT	WK1	March_April	Plateau	Citrullus lanatus	Z.cucurbitae	10	1	25.2056	11	48.4902	43.63
HORT. UNIT	WK1	March_April	Plateau	Cucurbita moschata	Z.cucurbitae	10	1	82.0546	6	5.62477	198.216
CROP MUSEUM	WK1	March_April	Plateau	Cucumis sativus	Z.cucurbitae	10	1	63.1864	1	1.43875	23.8633
CROP MUSEUM	WK1	March_April	Plateau	Citrullus lanatus	Z.cucurbitae	10	1	30.3561	17	31.1122	162.98
CROP MUSEUM	WK1	March_April	Plateau	Cucurbita moschata	Z.cucurbitae	10	1	33.7136	19	15.6547	321.328
SUGECO	WK1	March_April	Plateau	Cucumis sativus	Z.cucurbitae	10	1	27.9063	0	0	39.5243
SUGECO	WK1	March_April	Plateau	Citrullus lanatus	Z.cucurbitae	10	1	30.8794	26	49.5285	36.6838
SUGECO	WK1	March_April	Plateau	Cucurbita moschata	Z.cucurbitae	10	1	50.1833	0	0	0
MAFIGA	WK1	March_April	Plateau	Cucumis sativus	Z.cucurbitae	10	1	50.8076	11	12.7355	19.3717
MAFIGA	WK1	March_April	Plateau	Citrullus lanatus	Z.cucurbitae	10	1	39.0983	105	89.5179	0
MAFIGA	WK1	March_April	Plateau	Cucurbita moschata	Z.cucurbitae	10	1	15.5623	0	0	255.021
MAZIMBU	WK1	March_April	Plateau	Cucumis sativus	Z.cucurbitae	10	1	51.3745	1	1.76954	12.5076
MAZIMBU	WK1	March_April	Plateau	Citrullus lanatus	Z.cucurbitae	10	1	59.3907	6	6.73506	35.2656
MAZIMBU	WK1	March_April	Plateau	Cucurbita moschata	Z.cucurbitae	10	1	19.3472	23	47.5521	5.62477
RUVUMA	WK1	March_April	Mountainous	Cucumis sativus	Z.cucurbitae	10	1	30.864	10	10.8001	77.1947
RUVUMA	WK1	March_April	Mountainous	Citrullus lanatus	Z.cucurbitae	10	1	21.2871	66	182.381	868.969
RUVUMA	WK1	March_April	Mountainous	Cucurbita moschata	Z.cucurbitae	10	1	5.9581	41	327.685	296.317
MGOLA	WK1	March_April	Mountainous	Cucumis sativus	Z.cucurbitae	10	1	67.4915	50	56.9872	23.286
MGOLA	WK1	March_April	Mountainous	Citrullus lanatus	Z.cucurbitae	10	1	66.4237	54	50.8101	24.3837
MGOLA	WK1	March_April	Mountainous	Cucurbita moschata	Z.cucurbitae	10	1	1.48841	29	309.267	453.254
MKUMBULU	WK1	March_April	Mountainous	Cucumis sativus	Z.cucurbitae	10	1	77.1767	29	31.3134	59.7773
MKUMBULU	WK1	March_April	Mountainous	Citrullus lanatus	Z.cucurbitae	10	1	59.07	11	10.9541	43.6745
MKUMBULU	WK1	March_April	Mountainous	Cucurbita moschata	Z.cucurbitae	10	1	48.539	50	49.0523	3160.92
MORNING SITE	WK1	March_April	Mountainous	Cucumis sativus	Z.cucurbitae	10	1	58.3053	3	2.70807	6.02011
MORNING SITE	WK1	March_April	Mountainous	Citrullus lanatus	Z.cucurbitae	10	1	127.609	39	33.9579	72.8218
MORNING SITE	WK1	March_April	Mountainous	Cucurbita moschata	Z.cucurbitae	10	1	57.4083	14	13.5482	2931.87
KIFURU	WK1	March_April	Mountainous	Cucumis sativus	Z.cucurbitae	10	1	59.0014	34	41.1612	2931.87
KIFURU	WK1	March_April	Mountainous	Citrullus lanatus	Z.cucurbitae	10	1	81.9807	29	25.2673	106.27
KIFURU	WK1	March_April	Mountainous	Cucurbita moschata	Z.cucurbitae	10	1	32.7262	10	10.5367	2737.94
HORT. UNIT	WK2	March_April	Plateau	Cucumis sativus	Z.cucurbitae	10	1	59.311	32	26.9764	11.77
HORT. UNIT	WK2	March_April	Plateau	Citrullus lanatus	Z.cucurbitae	10	1	69.6141	20	16.8999	33.5306
HORT. UNIT	WK2	March_April	Plateau	Cucurbita moschata	Z.cucurbitae	10	1	43.4635	30	34.5117	521.847
CROP MUSEUM	WK2	March_April	Plateau	Cucumis sativus	Z.cucurbitae	10	1	63.9464	21	23.4571	1.50075
CROP MUSEUM	WK2	March_April	Plateau	Citrullus lanatus	Z.cucurbitae	10	1	57.4473	7	8.12338	31.0711
CROP MUSEUM	WK2	March_April	Plateau	Cucurbita moschata	Z.cucurbitae	10	1	31.0284	28	36.096	21.8341
SUGECO	WK2	March_April	Plateau	Cucumis sativus	Z.cucurbitae	10	1	100.497	55	28.8041	1.07231
SUGECO	WK2	March_April	Plateau	Citrullus lanatus	Z.cucurbitae	10	1	97.826	12	12.2667	3.77159
SUGECO	WK2	March_April	Plateau	Cucurbita moschata	Z.cucurbitae	10	1	35.5362	0	0	27.7778
MAFIGA	WK2	March_April	Plateau	Cucumis sativus	Z.cucurbitae	10	1	78.9617	44	46.436	17.4265
MAFIGA	WK2	March_April	Plateau	Citrullus lanatus	Z.cucurbitae	10	1	44.2932	112	133.085	12.0846
MAFIGA	WK2	March_April	Plateau	Cucurbita moschata	Z.cucurbitae	10	1	41.688	27	32.3834	30.8872
MAZIMBU	WK2	March_April	Plateau	Cucumis sativus	Z.cucurbitae	10	1	83.2422	0	0	1.43875
MAZIMBU	WK2	March_April	Plateau	Citrullus lanatus	Z.cucurbitae	10	1	71.1746	70	75.6536	0
MAZIMBU	WK2	March_April	Plateau	Cucurbita moschata	Z.cucurbitae	10	1	42.2763	40	49.7977	11.5351
RUVUMA	WK2	March_April	Mountainous	Cucumis sativus	Z.cucurbitae	10	1	43.68	13	22.8938	112.543
RUVUMA	WK2	March_April	Mountainous	Citrullus lanatus	Z.cucurbitae	10	1	2.445	9	920.245	812.183
RUVUMA	WK2	March_April	Mountainous	Cucurbita moschata	Z.cucurbitae	10	1	41.8267	32	255.021	2472.95
MGOLA	WK2	March_April	Mountainous	Cucumis sativus	Z.cucurbitae	10	1	78.2509	21	24.397	65.4114
MGOLA	WK2	March_April	Mountainous	Citrullus lanatus	Z.cucurbitae	10	1	82.75	57	688.822	412.394
MGOLA	WK2	March_April	Mountainous	Cucurbita moschata	Z.cucurbitae	10	1	16.1879	18	46.3309	1584.36
MKUMBULU	WK2	March_April	Mountainous	Cucumis sativus	Z.cucurbitae	10	1	36.1135	39	41.5358	17.8528
MKUMBULU	WK2	March_April	Mountainous	Citrullus lanatus	Z.cucurbitae	10	1	8.6	1	23.2558	1285.16
MKUMBULU	WK2	March_April	Mountainous	Cucurbita moschata	Z.cucurbitae	10	1	8.363	54	215.234	1325.83
MORNING SITE	WK2	March_April	Mountainous	Cucumis sativus	Z.cucurbitae	10	1	44.4654	60	51.8986	135.368
MORNING SITE	WK2	March_April	Mountainous	Citrullus lanatus	Z.cucurbitae	10	1	17.0722	34	221.282	322.624
MORNING SITE	WK2	March_April	Mountainous	Cucurbita moschata	Z.cucurbitae	10	1	4.96962	89	337.902	82.3723
KIFURU	WK2	March_April	Mountainous	Cucumis sativus	Z.cucurbitae	10	1	46.0247	19	21.7274	72.9802
KIFURU	WK2	March_April	Mountainous	Citrullus lanatus	Z.cucurbitae	10	1	39.9867	86	179.226	378.622
KIFURU	WK2	March_April	Mountainous	Cucurbita moschata	Z.cucurbitae	10	1	25.1979	27	25.5124	185.17
HORT. UNIT	WK3	March_April	Plateau	Cucumis sativus	Z.cucurbitae	10	1	43.8185	20	22.8214	10.8098
HORT. UNIT	WK3	March_April	Plateau	Citrullus lanatus	Z.cucurbitae	10	1	6.16769	49	611.125	10.9845
HORT. UNIT	WK3	March_April	Plateau	Cucurbita moschata	Z.cucurbitae	10	1	16.1469	65	251.597	126.654
CROP MUSEUM	WK3	March_April	Plateau	Cucumis sativus	Z.cucurbitae	10	1	50.886	15	19.6518	7.32708
CROP MUSEUM	WK3	March_April	Plateau	Citrullus lanatus	Z.cucurbitae	10	1	49.425	19	27.4586	7.95165
CROP MUSEUM	WK3	March_April	Plateau	Cucurbita moschata	Z.cucurbitae	10	1	15.3247	117	449.102	398.248
SUGECO	WK3	March_April	Plateau	Cucumis sativus	Z.cucurbitae	10	1	92.803	15	16.1633	29.8963
SUGECO	WK3	March_April	Plateau	Citrullus lanatus	Z.cucurbitae	10	1	36.9185	3	6.25078	192.223
SUGECO	WK3	March_April	Plateau	Cucurbita moschata	Z.cucurbitae	10	1	9.23769	26	108.252	659.407
MAFIGA	WK3	March_April	Plateau	Cucumis sativus	Z.cucurbitae	10	1	38.4981	61	75.4521	40.4707
MAFIGA	WK3	March_April	Plateau	Citrullus lanatus	Z.cucurbitae	10	1	42.4888	38	55.8971	23.2558
MAFIGA	WK3	March_April	Plateau	Cucurbita moschata	Z.cucurbitae	10	1	8.80393	66	267.738	187.333
MAZIMBU	WK3	March_April	Plateau	Cucumis sativus	Z.cucurbitae	10	1	65.0914	45	49.3811	0
MAZIMBU	WK3	March_April	Plateau	Citrullus lanatus	Z.cucurbitae	10	1	37.3305	111	156.497	3.80989
MAZIMBU	WK3	March_April	Plateau	Cucurbita moschata	Z.cucurbitae	10	1	32.0894	190	328.942	0
RUVUMA	WK3	March_April	Mountainous	Cucumis sativus	Z.cucurbitae	10	1	93.7717	19	16.885	4.44587
RUVUMA	WK3	March_April	Mountainous	Citrullus lanatus	Z.cucurbitae	10	1	33.9729	36	50.4605	0
RUVUMA	WK3	March_April	Mountainous	Cucurbita moschata	Z.cucurbitae	10	1	48.1587	33	45.6823	1082.78
MGOLA	WK3	March_April	Mountainous	Cucumis sativus	Z.cucurbitae	10	1	49.2342	25	26.7251	21.4258
MGOLA	WK3	March_April	Mountainous	Citrullus lanatus	Z.cucurbitae	10	1	0	0	0	59.7848
MGOLA	WK3	March_April	Mountainous	Cucurbita moschata	Z.cucurbitae	10	1	38.3276	42	64.4597	641.194
MKUMBULU	WK3	March_April	Mountainous	Cucumis sativus	Z.cucurbitae	10	1	47.9617	29	26.2891	161.711
MKUMBULU	WK3	March_April	Mountainous	Citrullus lanatus	Z.cucurbitae	10	1	42.7716	58	54.2416	50.1593
MKUMBULU	WK3	March_April	Mountainous	Cucurbita moschata	Z.cucurbitae	10	1	39.4559	61	90.943	2767.15
MORNING SITE	WK3	March_April	Mountainous	Cucumis sativus	Z.cucurbitae	10	1	72.2013	0	0	0
MORNING SITE	WK3	March_April	Mountainous	Citrullus lanatus	Z.cucurbitae	10	1	43.3726	28	33.9773	44.7565
MORNING SITE	WK3	March_April	Mountainous	Cucurbita moschata	Z.cucurbitae	10	1	38.4439	12	13.5714	128.209
KIFURU	WK3	March_April	Mountainous	Cucumis sativus	Z.cucurbitae	10	1	50.41	22	31.173	110.214
KIFURU	WK3	March_April	Mountainous	Citrullus lanatus	Z.cucurbitae	10	1	56.9994	17	18.6406	29.7619
KIFURU	WK3	March_April	Mountainous	Cucurbita moschata	Z.cucurbitae	10	1	53.2156	20	23.4893	914.17
HORT. UNIT	WK4	March_April	Plateau	Cucumis sativus	Z.cucurbitae	10	1	61.8467	44	39.5243	65.6899
HORT. UNIT	WK4	March_April	Plateau	Citrullus lanatus	Z.cucurbitae	10	1	13.63	34	1247.25	61.2914
HORT. UNIT	WK4	March_April	Plateau	Cucurbita moschata	Z.cucurbitae	10	1	21.535	19	441.142	74.4823
CROP MUSEUM	WK4	March_April	Plateau	Cucumis sativus	Z.cucurbitae	10	1	58.2856	2	2.14461	90.4281
CROP MUSEUM	WK4	March_April	Plateau	Citrullus lanatus	Z.cucurbitae	10	1	14.73	6	11.3148	14.1833
CROP MUSEUM	WK4	March_April	Plateau	Cucurbita moschata	Z.cucurbitae	10	1	9	3	41.6667	279.757
SUGECO	WK4	March_April	Plateau	Cucumis sativus	Z.cucurbitae	10	1	62.438	29	30.964	4.78389
SUGECO	WK4	March_April	Plateau	Citrullus lanatus	Z.cucurbitae	10	1	24.9079	158	192.223	40.9803
SUGECO	WK4	March_April	Plateau	Cucurbita moschata	Z.cucurbitae	10	1	5.0045	79	789.29	203.908
MAFIGA	WK4	March_April	Plateau	Cucumis sativus	Z.cucurbitae	10	1	39.8162	5	5.97986	51.8986
MAFIGA	WK4	March_April	Plateau	Citrullus lanatus	Z.cucurbitae	10	1	51.0223	167	148.776	58.5747
MAFIGA	WK4	March_April	Plateau	Cucurbita moschata	Z.cucurbitae	10	1	11.0344	40	226.565	311.325
MAZIMBU	WK4	March_April	Plateau	Cucumis sativus	Z.cucurbitae	10	1	35.1012	36	60.3298	4.63108
MAZIMBU	WK4	March_April	Plateau	Citrullus lanatus	Z.cucurbitae	10	1	20.7	40	66.6333	34.1021
MAZIMBU	WK4	March_April	Plateau	Cucurbita moschata	Z.cucurbitae	10	1	9.28958	32	71.765	0
RUVUMA	WK4	March_April	Mountainous	Cucumis sativus	Z.cucurbitae	10	1	44.7907	40	63.7887	85.6015
RUVUMA	WK4	March_April	Mountainous	Citrullus lanatus	Z.cucurbitae	10	1	0	0	0	209.074
RUVUMA	WK4	March_April	Mountainous	Cucurbita moschata	Z.cucurbitae	10	1	1.03167	0	0	64.2674
MGOLA	WK4	March_April	Mountainous	Cucumis sativus	Z.cucurbitae	10	1	40.8713	27	41.2882	347.757
MGOLA	WK4	March_April	Mountainous	Citrullus lanatus	Z.cucurbitae	10	1	23.9915	0	0	101.372
MGOLA	WK4	March_April	Mountainous	Cucurbita moschata	Z.cucurbitae	10	1	4.845	15	309.598	1132.22
MKUMBULU	WK4	March_April	Mountainous	Cucumis sativus	Z.cucurbitae	10	1	31.8226	10	16.539	48.8698
MKUMBULU	WK4	March_April	Mountainous	Citrullus lanatus	Z.cucurbitae	10	1	20.0031	97	303.078	130.812
MKUMBULU	WK4	March_April	Mountainous	Cucurbita moschata	Z.cucurbitae	10	1	6.8387	137	871.003	1757.33
MORNING SITE	WK4	March_April	Mountainous	Cucumis sativus	Z.cucurbitae	10	1	21.6019	106	181.74	36.2845
MORNING SITE	WK4	March_April	Mountainous	Citrullus lanatus	Z.cucurbitae	10	1	33.33	132	440.044	63.4949
MORNING SITE	WK4	March_April	Mountainous	Cucurbita moschata	Z.cucurbitae	10	1	10.2404	149	606.258	2.36877
KIFURU	WK4	March_April	Mountainous	Cucumis sativus	Z.cucurbitae	10	1	29.8212	37	49.6291	192.612
KIFURU	WK4	March_April	Mountainous	Citrullus lanatus	Z.cucurbitae	10	1	18.2394	56	180.604	66.4515
KIFURU	WK4	March_April	Mountainous	Cucurbita moschata	Z.cucurbitae	10	1	8.98143	139	552.728	185.402
HORT. UNIT	WK5	March_April	Plateau	Cucumis sativus	Z.cucurbitae	10	1	79.7189	5	6.96893	101.722
HORT. UNIT	WK5	March_April	Plateau	Citrullus lanatus	Z.cucurbitae	10	1	25.0192	36	119.908	205.447
HORT. UNIT	WK5	March_April	Plateau	Cucurbita moschata	Z.cucurbitae	10	1	9.5716	27	112.834	338.568
CROP MUSEUM	WK5	March_April	Plateau	Cucumis sativus	Z.cucurbitae	10	1	91.8933	0	0	39.7697
CROP MUSEUM	WK5	March_April	Plateau	Citrullus lanatus	Z.cucurbitae	10	1	53.5564	126	213.878	8.75848
CROP MUSEUM	WK5	March_April	Plateau	Cucurbita moschata	Z.cucurbitae	10	1	8.63086	28	40.0515	1.46488
SUGECO	WK5	March_April	Plateau	Cucumis sativus	Z.cucurbitae	10	1	50.7306	25	27.3778	56.9781
SUGECO	WK5	March_April	Plateau	Citrullus lanatus	Z.cucurbitae	10	1	57.825	15	25.9403	41.6458
SUGECO	WK5	March_April	Plateau	Cucurbita moschata	Z.cucurbitae	10	1	11.4514	13	18.0195	65.037
MAFIGA	WK5	March_April	Plateau	Cucumis sativus	Z.cucurbitae	10	1	52.553	47	44.7168	21.7274
MAFIGA	WK5	March_April	Plateau	Citrullus lanatus	Z.cucurbitae	10	1	91.8933	15	18.137	20.8403
MAFIGA	WK5	March_April	Plateau	Cucurbita moschata	Z.cucurbitae	10	1	26.6931	71	102.303	22.6777
MAZIMBU	WK5	March_April	Plateau	Cucumis sativus	Z.cucurbitae	10	1	87.703	0	0	1.76954
MAZIMBU	WK5	March_April	Plateau	Citrullus lanatus	Z.cucurbitae	10	1	87.703	44	50.1693	1.12251
MAZIMBU	WK5	March_April	Plateau	Cucurbita moschata	Z.cucurbitae	10	1	38.2791	21	23.8523	47.5521
RUVUMA	WK5	March_April	Mountainous	Cucumis sativus	Z.cucurbitae	10	1	109.78	35	16.78	243.113
RUVUMA	WK5	March_April	Mountainous	Citrullus lanatus	Z.cucurbitae	10	1	26.1943	8	43.63	3565.64
RUVUMA	WK5	March_April	Mountainous	Cucurbita moschata	Z.cucurbitae	10	1	15.135	12	198.216	2457.44
MGOLA	WK5	March_April	Mountainous	Cucumis sativus	Z.cucurbitae	10	1	113.283	16	11.77	46.3969
MGOLA	WK5	March_April	Mountainous	Citrullus lanatus	Z.cucurbitae	10	1	56.3333	74	145.957	66.7676
MGOLA	WK5	March_April	Mountainous	Cucurbita moschata	Z.cucurbitae	10	1	11.6718	69	537.425	121.763
MKUMBULU	WK5	March_April	Mountainous	Cucumis sativus	Z.cucurbitae	10	1	61.6725	9	12.161	58.6433
MKUMBULU	WK5	March_April	Mountainous	Citrullus lanatus	Z.cucurbitae	10	1	35.2403	43	39.3611	1728.57
MKUMBULU	WK5	March_April	Mountainous	Cucurbita moschata	Z.cucurbitae	10	1	8.31105	20	126.654	2576.28
MORNING SITE	WK5	March_April	Mountainous	Cucumis sativus	Z.cucurbitae	10	1	46.2546	79	65.6899	32.1162
MORNING SITE	WK5	March_April	Mountainous	Citrullus lanatus	Z.cucurbitae	10	1	41.6045	82	98.547	83.047
MORNING SITE	WK5	March_April	Mountainous	Cucurbita moschata	Z.cucurbitae	10	1	4.91195	15	74.4823	25.1083
KIFURU	WK5	March_April	Mountainous	Cucumis sativus	Z.cucurbitae	10	1	75.8371	58	109.257	259.355
KIFURU	WK5	March_April	Mountainous	Citrullus lanatus	Z.cucurbitae	10	1	29.9	43	205.447	21.7953
KIFURU	WK5	March_April	Mountainous	Cucurbita moschata	Z.cucurbitae	10	1	70.296	130	369.865	124.239
HORT. UNIT	WK1	June_July	Plateau	Cucumis sativus	Z.cucurbitae	10	1	50.7606	39	48.0195	48.0195
HORT. UNIT	WK1	June_July	Plateau	Citrullus lanatus	Z.cucurbitae	10	1	23.39	33	108.528	59.1969
HORT. UNIT	WK1	June_July	Plateau	Cucurbita moschata	Z.cucurbitae	10	1	24.8646	26	80.4356	80.4356
CROP MUSEUM	WK1	June_July	Plateau	Cucumis sativus	Z.cucurbitae	10	1	46.6444	30	35.7313	145.66
CROP MUSEUM	WK1	June_July	Plateau	Citrullus lanatus	Z.cucurbitae	10	1	11.3328	33	161.773	213.695
CROP MUSEUM	WK1	June_July	Plateau	Cucurbita moschata	Z.cucurbitae	10	1	12.4981	34	104.631	356.408
SUGECO	WK1	June_July	Plateau	Citrullus lanatus	Z.cucurbitae	10	1	36.9905	27	33.1781	0
SUGECO	WK1	June_July	Plateau	Cucurbita moschata	Z.cucurbitae	10	1	3.49913	136	844.93	0
SUGECO	WK1	June_July	Plateau	Cucumis sativus	Z.cucurbitae	10	1	11.2206	82	221.454	0
MAFIGA	WK1	June_July	Plateau	Cucumis sativus	Z.cucurbitae	10	1	55.0214	15	19.4729	9.12856
MAFIGA	WK1	June_July	Plateau	Citrullus lanatus	Z.cucurbitae	10	1	36.3444	91	278.202	611.125
MAFIGA	WK1	June_July	Plateau	Cucurbita moschata	Z.cucurbitae	10	1	15.2866	212	433.387	224.502
MAZIMBU	WK1	June_July	Plateau	Cucumis sativus	Z.cucurbitae	10	1	52.0312	16	19.2192	10.8001
MAZIMBU	WK1	June_July	Plateau	Citrullus lanatus	Z.cucurbitae	10	1	44.7711	29	71.971	0
MAZIMBU	WK1	June_July	Plateau	Cucurbita moschata	Z.cucurbitae	10	1	17.0324	20	46.9693	167.839
RUVUMA	WK1	June_July	Mountainous	Cucumis sativus	Z.cucurbitae	10	1	43.9082	17	22.7748	85.7526
RUVUMA	WK1	June_July	Mountainous	Citrullus lanatus	Z.cucurbitae	10	1	52.315	10	23.8937	545.703
RUVUMA	WK1	June_July	Mountainous	Cucurbita moschata	Z.cucurbitae	10	1	29.7886	30	71.9355	157.651
MGOLA	WK1	June_July	Mountainous	Cucumis sativus	Z.cucurbitae	10	1	45.7352	26	22.7396	9.61107
MGOLA	WK1	June_July	Mountainous	Citrullus lanatus	Z.cucurbitae	10	1	18.8969	26	32.7592	203.7
MGOLA	WK1	June_July	Mountainous	Cucurbita moschata	Z.cucurbitae	10	1	10.7645	13	38.9571	1664.78
MKUMBULU	WK1	June_July	Mountainous	Cucumis sativus	Z.cucurbitae	10	1	57.3711	16	14.6782	28.7459
MKUMBULU	WK1	June_July	Mountainous	Citrullus lanatus	Z.cucurbitae	10	1	31.1567	53	56.7027	64.7668
MKUMBULU	WK1	June_July	Mountainous	Cucurbita moschata	Z.cucurbitae	10	1	14.674	31	84.5032	287.54
MORNING SITE	WK1	June_July	Mountainous	Cucumis sativus	Z.cucurbitae	10	1	47.0689	0	0	13.9281
MORNING SITE	WK1	June_July	Mountainous	Citrullus lanatus	Z.cucurbitae	10	1	31.7158	83	109.041	0
MORNING SITE	WK1	June_July	Mountainous	Cucurbita moschata	Z.cucurbitae	10	1	26.1686	81	140.696	149.131
KIFURU	WK1	June_July	Mountainous	Cucumis sativus	Z.cucurbitae	10	1	31.7158	8	10.51	21.2798
KIFURU	WK1	June_July	Mountainous	Citrullus lanatus	Z.cucurbitae	10	1	47.0689	160	188.848	64.8593
KIFURU	WK1	June_July	Mountainous	Cucurbita moschata	Z.cucurbitae	10	1	38.6683	31	44.5383	55.8971
HORT. UNIT	WK2	June_July	Plateau	Cucumis sativus	Z.cucurbitae	10	1	49.5245	13	23.8633	35.7313
HORT. UNIT	WK2	June_July	Plateau	Citrullus lanatus	Z.cucurbitae	10	1	6.13571	14	162.98	161.773
HORT. UNIT	WK2	June_July	Plateau	Cucurbita moschata	Z.cucurbitae	10	1	6.22417	26	348.106	98.4767
CROP MUSEUM	WK2	June_July	Plateau	Cucumis sativus	Z.cucurbitae	10	1	83.2919	3	2.25112	342.134
CROP MUSEUM	WK2	June_July	Plateau	Citrullus lanatus	Z.cucurbitae	10	1	22.529	16	71.0196	42.8266
CROP MUSEUM	WK2	June_July	Plateau	Cucurbita moschata	Z.cucurbitae	10	1	12.4909	20	72.7802	77.4497
SUGECO	WK2	June_July	Plateau	Cucumis sativus	Z.cucurbitae	10	1	79.6133	7	7.32708	41.2882
SUGECO	WK2	June_July	Plateau	Citrullus lanatus	Z.cucurbitae	10	1	8.384	39	310.115	0
SUGECO	WK2	June_July	Plateau	Cucurbita moschata	Z.cucurbitae	10	1	2.57538	42	418.16	268.318
MAFIGA	WK2	June_July	Plateau	Cucumis sativus	Z.cucurbitae	10	1	41.83	135	140.32	19.6518
MAFIGA	WK2	June_July	Plateau	Citrullus lanatus	Z.cucurbitae	10	1	27.5891	128	201.718	0
MAFIGA	WK2	June_July	Plateau	Cucurbita moschata	Z.cucurbitae	10	1	4.08518	66	288.499	441.425
MAZIMBU	WK2	June_July	Plateau	Cucumis sativus	Z.cucurbitae	10	1	81.2369	46	43.5573	53.568
MAZIMBU	WK2	June_July	Plateau	Citrullus lanatus	Z.cucurbitae	10	1	23.6224	84	122.619	18.8186
MAZIMBU	WK2	June_July	Plateau	Cucurbita moschata	Z.cucurbitae	10	1	19.5043	1	1.46488	159.966
RUVUMA	WK2	June_July	Mountainous	Cucumis sativus	Z.cucurbitae	10	1	21.969	64	145.66	151.086
RUVUMA	WK2	June_July	Mountainous	Citrullus lanatus	Z.cucurbitae	10	1	33.8369	95	215.968	152.452
RUVUMA	WK2	June_July	Mountainous	Cucurbita moschata	Z.cucurbitae	10	1	1.55213	29	397.533	138.899
MGOLA	WK2	June_July	Mountainous	Cucumis sativus	Z.cucurbitae	10	1	63.0033	216	380.932	93.0358
MGOLA	WK2	June_July	Mountainous	Citrullus lanatus	Z.cucurbitae	10	1	17.5125	25	89.222	125.405
MGOLA	WK2	June_July	Mountainous	Cucurbita moschata	Z.cucurbitae	10	1	23.0564	46	142.508	246.764
MKUMBULU	WK2	June_July	Mountainous	Cucumis sativus	Z.cucurbitae	10	1	29.4845	72	221.996	11.2032
MKUMBULU	WK2	June_July	Mountainous	Citrullus lanatus	Z.cucurbitae	10	1	26.3817	67	141.091	93.5454
MKUMBULU	WK2	June_July	Mountainous	Cucurbita moschata	Z.cucurbitae	10	1	10.3584	78	242.907	125.538
MORNING SITE	WK2	June_July	Mountainous	Cucumis sativus	Z.cucurbitae	10	1	27.2547	45	86.8994	36.9481
MORNING SITE	WK2	June_July	Mountainous	Citrullus lanatus	Z.cucurbitae	10	1	16.3978	21	55.6808	0
MORNING SITE	WK2	June_July	Mountainous	Cucurbita moschata	Z.cucurbitae	10	1	10.2748	92	308.756	278.94
KIFURU	WK2	June_July	Mountainous	Cucumis sativus	Z.cucurbitae	10	1	53.9808	27	38.4752	0
KIFURU	WK2	June_July	Mountainous	Citrullus lanatus	Z.cucurbitae	10	1	19.1283	18	32.4488	203.5
KIFURU	WK2	June_July	Mountainous	Cucurbita moschata	Z.cucurbitae	10	1	9.73122	82	205.524	739.266
HORT. UNIT	WK3	June_July	Plateau	Cucumis sativus	Z.cucurbitae	10	1	37.9407	65	114.213	30.7205
HORT. UNIT	WK3	June_July	Plateau	Citrullus lanatus	Z.cucurbitae	10	1	23.0714	30	59.1051	583.996
HORT. UNIT	WK3	June_July	Plateau	Cucurbita moschata	Z.cucurbitae	10	1	11.3404	107	336.976	197.148
CROP MUSEUM	WK3	June_July	Plateau	Cucumis sativus	Z.cucurbitae	10	1	45.0333	43	63.6566	221.996
CROP MUSEUM	WK3	June_July	Plateau	Citrullus lanatus	Z.cucurbitae	10	1	24.1962	44	45.4616	86.3394
CROP MUSEUM	WK3	June_July	Plateau	Cucurbita moschata	Z.cucurbitae	10	1	16.7679	26	53.4682	211.765
SUGECO	WK3	June_July	Plateau	Cucumis sativus	Z.cucurbitae	10	1	45.0974	21	17.2466	16.539
SUGECO	WK3	June_July	Plateau	Citrullus lanatus	Z.cucurbitae	10	1	30.5346	96	112.285	218.716
SUGECO	WK3	June_July	Plateau	Cucurbita moschata	Z.cucurbitae	10	1	17.2209	38	68.9568	832.857
MAFIGA	WK3	June_July	Plateau	Cucumis sativus	Z.cucurbitae	10	1	43.5855	107	79.1918	16.1633
MAFIGA	WK3	June_July	Plateau	Citrullus lanatus	Z.cucurbitae	10	1	37.5214	103	94.6587	4.16719
MAFIGA	WK3	June_July	Plateau	Cucurbita moschata	Z.cucurbitae	10	1	25.5934	40	41.129	54.1261
MAZIMBU	WK3	June_July	Plateau	Cucumis sativus	Z.cucurbitae	10	1	35.3145	49	69.3766	30.2337
MAZIMBU	WK3	June_July	Plateau	Citrullus lanatus	Z.cucurbitae	10	1	51.0855	107	95.2059	2.98748
MAZIMBU	WK3	June_July	Plateau	Cucurbita moschata	Z.cucurbitae	10	1	25.8382	99	95.7882	42.185
RUVUMA	WK3	June_July	Mountainous	Cucumis sativus	Z.cucurbitae	10	1	37.629	62	78.4602	57.132
RUVUMA	WK3	June_July	Mountainous	Citrullus lanatus	Z.cucurbitae	10	1	15.9018	152	868.969	209.513
RUVUMA	WK3	June_July	Mountainous	Cucurbita moschata	Z.cucurbitae	10	1	17.7175	42	296.317	438.416
MGOLA	WK3	June_July	Mountainous	Cucumis sativus	Z.cucurbitae	10	1	57.7556	117	112.543	3.52962
MGOLA	WK3	June_July	Mountainous	Citrullus lanatus	Z.cucurbitae	10	1	5.18421	80	812.183	101.943
MGOLA	WK3	June_July	Mountainous	Cucurbita moschata	Z.cucurbitae	10	1	2.94091	80	2472.95	68.3976
MKUMBULU	WK3	June_July	Mountainous	Cucumis sativus	Z.cucurbitae	10	1	51.12	5	4.44587	28.5764
MKUMBULU	WK3	June_July	Mountainous	Citrullus lanatus	Z.cucurbitae	10	1	26.3354	0	0	77.1386
MKUMBULU	WK3	June_July	Mountainous	Cucurbita moschata	Z.cucurbitae	10	1	7.43238	169	1082.78	0
MORNING SITE	WK3	June_July	Mountainous	Cucumis sativus	Z.cucurbitae	10	1	68.924	59	85.6015	20.3433
MORNING SITE	WK3	June_July	Mountainous	Citrullus lanatus	Z.cucurbitae	10	1	21.364	67	209.074	18.686
MORNING SITE	WK3	June_July	Mountainous	Cucurbita moschata	Z.cucurbitae	10	1	1.66714	6	64.2674	74.8548
KIFURU	WK3	June_July	Mountainous	Cucumis sativus	Z.cucurbitae	10	1	53.4731	169	243.113	51.1607
KIFURU	WK3	June_July	Mountainous	Citrullus lanatus	Z.cucurbitae	10	1	1.92813	110	3565.64	36.63
KIFURU	WK3	June_July	Mountainous	Cucurbita moschata	Z.cucurbitae	10	1	1.77568	192	2457.44	58.8374
HORT. UNIT	WK4	June_July	Plateau	Cucumis sativus	Z.cucurbitae	10	1	37.3167	96	85.7526	11.6838
HORT. UNIT	WK4	June_July	Plateau	Citrullus lanatus	Z.cucurbitae	10	1	19.9909	126	572.988	183.43
HORT. UNIT	WK4	June_July	Plateau	Cucurbita moschata	Z.cucurbitae	10	1	10.0914	35	157.651	406.812
CROP MUSEUM	WK4	June_July	Plateau	Cucumis sativus	Z.cucurbitae	10	1	37.5063	136	151.086	84.9683
CROP MUSEUM	WK4	June_July	Plateau	Citrullus lanatus	Z.cucurbitae	10	1	15.7427	36	152.452	39.772
CROP MUSEUM	WK4	June_July	Plateau	Cucurbita moschata	Z.cucurbitae	10	1	6.67268	47	171.796	295.332
SUGECO	WK4	June_July	Plateau	Cucumis sativus	Z.cucurbitae	10	1	63.012	62	65.596	181.74
SUGECO	WK4	June_July	Plateau	Citrullus lanatus	Z.cucurbitae	10	1	18.6942	56	249.632	326.699
SUGECO	WK4	June_July	Plateau	Cucurbita moschata	Z.cucurbitae	10	1	21.4676	163	446.637	573.707
MAFIGA	WK4	June_July	Plateau	Cucumis sativus	Z.cucurbitae	10	1	40.4786	25	29.41	65.5567
MAFIGA	WK4	June_July	Plateau	Citrullus lanatus	Z.cucurbitae	10	1	21.6508	97	344.632	30.8905
MAFIGA	WK4	June_July	Plateau	Cucurbita moschata	Z.cucurbitae	10	1	27.869	151	270.91	215.001
MAZIMBU	WK4	June_July	Plateau	Cucumis sativus	Z.cucurbitae	10	1	57.0787	48	52.559	2.70807
MAZIMBU	WK4	June_July	Plateau	Citrullus lanatus	Z.cucurbitae	10	1	34.81	3	5.06954	1.74143
MAZIMBU	WK4	June_July	Plateau	Cucurbita moschata	Z.cucurbitae	10	1	20.2987	50	164.214	13.5482
RUVUMA	WK4	June_July	Mountainous	Cucumis sativus	Z.cucurbitae	10	1	105.353	2	1.7258	29.41
RUVUMA	WK4	June_July	Mountainous	Citrullus lanatus	Z.cucurbitae	10	1	31.0125	52	104.796	312.655
RUVUMA	WK4	June_July	Mountainous	Cucurbita moschata	Z.cucurbitae	10	1	19.2735	81	182.725	247.587
MGOLA	WK4	June_July	Mountainous	Cucumis sativus	Z.cucurbitae	10	1	56.9948	125	81.229	52.6198
MGOLA	WK4	June_July	Mountainous	Citrullus lanatus	Z.cucurbitae	10	1	18.429	92	249.607	29.8555
MGOLA	WK4	June_July	Mountainous	Cucurbita moschata	Z.cucurbitae	10	1	0.539524	37	3265.67	19.8551
MKUMBULU	WK4	June_July	Mountainous	Cucumis sativus	Z.cucurbitae	10	1	73.5375	268	182.22	42.0964
MKUMBULU	WK4	June_July	Mountainous	Citrullus lanatus	Z.cucurbitae	10	1	17.6617	100	314.554	105.943
MKUMBULU	WK4	June_July	Mountainous	Cucurbita moschata	Z.cucurbitae	10	1	0.608	27	2960.53	134.076
MORNING SITE	WK4	June_July	Mountainous	Cucumis sativus	Z.cucurbitae	10	1	70.746	276	195.064	83.9828
MORNING SITE	WK4	June_July	Mountainous	Citrullus lanatus	Z.cucurbitae	10	1	19.5383	68	151.32	404.131
MORNING SITE	WK4	June_July	Mountainous	Cucurbita moschata	Z.cucurbitae	10	1	3.01951	34	184.592	29.824
KIFURU	WK4	June_July	Mountainous	Cucumis sativus	Z.cucurbitae	10	1	61.3344	72	73.3683	7.25847
KIFURU	WK4	June_July	Mountainous	Citrullus lanatus	Z.cucurbitae	10	1	22.3929	81	150.717	36.4266
KIFURU	WK4	June_July	Mountainous	Cucurbita moschata	Z.cucurbitae	10	1	9.96182	57	173.389	0
HORT. UNIT	WK5	June_July	Plateau	Cucumis sativus	Z.cucurbitae	10	1	42.9442	15	29.1076	19.2192
HORT. UNIT	WK5	June_July	Plateau	Citrullus lanatus	Z.cucurbitae	10	1	29.2936	13	31.6988	59.5622
HORT. UNIT	WK5	June_July	Plateau	Cucurbita moschata	Z.cucurbitae	10	1	9.73353	77	465.341	37.5754
CROP MUSEUM	WK5	June_July	Plateau	Cucumis sativus	Z.cucurbitae	10	1	40.1306	42	65.4114	38.4752
CROP MUSEUM	WK5	June_July	Plateau	Citrullus lanatus	Z.cucurbitae	10	1	6.90154	62	691.039	9.01356
CROP MUSEUM	WK5	June_July	Plateau	Cucurbita moschata	Z.cucurbitae	10	1	2.81396	215	1591.77	182.967
SUGECO	WK5	June_July	Plateau	Cucumis sativus	Z.cucurbitae	10	1	102.68	11	21.4258	46.9465
SUGECO	WK5	June_July	Plateau	Citrullus lanatus	Z.cucurbitae	10	1	23.7695	30	66.4275	141.903
SUGECO	WK5	June_July	Plateau	Cucurbita moschata	Z.cucurbitae	10	1	3.11918	123	646.45	429.458
MAFIGA	WK5	June_July	Plateau	Cucumis sativus	Z.cucurbitae	10	1	31.2205	233	355.383	40.6022
MAFIGA	WK5	June_July	Plateau	Citrullus lanatus	Z.cucurbitae	10	1	20.199	49	115.517	87.4126
MAFIGA	WK5	June_July	Plateau	Cucurbita moschata	Z.cucurbitae	10	1	3.8273	273	1132.22	244.109
MAZIMBU	WK5	June_July	Plateau	Cucumis sativus	Z.cucurbitae	10	1	26.0124	35	46.3969	39.9506
MAZIMBU	WK5	June_July	Plateau	Citrullus lanatus	Z.cucurbitae	10	1	19.5357	33	73.4443	0
MAZIMBU	WK5	June_July	Plateau	Cucurbita moschata	Z.cucurbitae	10	1	10.3551	87	121.763	2.10735
RUVUMA	WK5	June_July	Mountainous	Cucumis sativus	Z.cucurbitae	10	1	62.428	9	9.61107	49.274
RUVUMA	WK5	June_July	Mountainous	Citrullus lanatus	Z.cucurbitae	10	1	21.39	61	203.7	5.06954
RUVUMA	WK5	June_July	Mountainous	Cucurbita moschata	Z.cucurbitae	10	1	1.76771	103	1664.78	147.793
MGOLA	WK5	June_July	Mountainous	Cucumis sativus	Z.cucurbitae	10	1	58.3493	92	112.622	83.895
MGOLA	WK5	June_July	Mountainous	Citrullus lanatus	Z.cucurbitae	10	1	17.3982	48	125.405	139.306
MGOLA	WK5	June_July	Mountainous	Cucurbita moschata	Z.cucurbitae	10	1	5.11381	53	246.764	117.397
MKUMBULU	WK5	June_July	Mountainous	Cucumis sativus	Z.cucurbitae	10	1	44.7342	3	3.52962	25.7442
MKUMBULU	WK5	June_July	Mountainous	Citrullus lanatus	Z.cucurbitae	10	1	13.4529	51	108.315	144.587
MKUMBULU	WK5	June_July	Mountainous	Cucurbita moschata	Z.cucurbitae	10	1	18.2755	26	71.1335	148.263
MORNING SITE	WK5	June_July	Mountainous	Cucumis sativus	Z.cucurbitae	10	1	40.0089	54	71.0367	0
MORNING SITE	WK5	June_July	Mountainous	Citrullus lanatus	Z.cucurbitae	10	1	24.1906	17	39.0419	62.7015
MORNING SITE	WK5	June_July	Mountainous	Cucurbita moschata	Z.cucurbitae	10	1	23.7012	8	19.8551	0
KIFURU	WK5	June_July	Mountainous	Cucumis sativus	Z.cucurbitae	10	1	39.07	75	106.646	3.37545
KIFURU	WK5	June_July	Mountainous	Citrullus lanatus	Z.cucurbitae	10	1	38.6531	71	141.296	5.42667
KIFURU	WK5	June_July	Mountainous	Cucurbita moschata	Z.cucurbitae	10	1	20.5209	65	143.977	14.1208
HORT. UNIT	WK1	Sept_Oct	Plateau	Cucumis sativus	Z.cucurbitae	10	1	43.0442	47	45.4959	22.7748
HORT. UNIT	WK1	Sept_Oct	Plateau	Citrullus lanatus	Z.cucurbitae	10	1	28.11	85	104.27	23.8937
HORT. UNIT	WK1	Sept_Oct	Plateau	Cucurbita moschata	Z.cucurbitae	10	1	19.9568	16	32.0693	64.742
CROP MUSEUM	WK1	Sept_Oct	Plateau	Cucumis sativus	Z.cucurbitae	10	1	52.176	87	83.3717	96.6421
CROP MUSEUM	WK1	Sept_Oct	Plateau	Citrullus lanatus	Z.cucurbitae	10	1	31.9595	11	15.6448	51.2245
CROP MUSEUM	WK1	Sept_Oct	Plateau	Cucurbita moschata	Z.cucurbitae	10	1	4.53	22	4856.51	327.528
SUGECO	WK1	Sept_Oct	Plateau	Cucumis sativus	Z.cucurbitae	10	1	82.0036	190	165.498	6.96893
SUGECO	WK1	Sept_Oct	Plateau	Citrullus lanatus	Z.cucurbitae	10	1	26.3948	57	86.3807	53.2925
SUGECO	WK1	Sept_Oct	Plateau	Cucurbita moschata	Z.cucurbitae	10	1	0.969355	81	2695.51	112.834
MAFIGA	WK1	Sept_Oct	Plateau	Cucumis sativus	Z.cucurbitae	10	1	85.1462	278	251.152	15.9963
MAFIGA	WK1	Sept_Oct	Plateau	Citrullus lanatus	Z.cucurbitae	10	1	26.5827	31	106.016	46.2554
MAFIGA	WK1	Sept_Oct	Plateau	Cucurbita moschata	Z.cucurbitae	10	1	1.84672	132	1171.77	45.6823
MAZIMBU	WK1	Sept_Oct	Plateau	Cucumis sativus	Z.cucurbitae	10	1	35.4231	147	129.682	25.2904
MAZIMBU	WK1	Sept_Oct	Plateau	Citrullus lanatus	Z.cucurbitae	10	1	5.76	9	781.25	16.8999
MAZIMBU	WK1	Sept_Oct	Plateau	Cucurbita moschata	Z.cucurbitae	10	1	14.108	59	139.401	28.7598
RUVUMA	WK1	Sept_Oct	Mountainous	Cucumis sativus	Z.cucurbitae	10	1	36.4991	50	62.2681	1.7258
RUVUMA	WK1	Sept_Oct	Mountainous	Citrullus lanatus	Z.cucurbitae	10	1	31.2227	18	52.4094	100.766
RUVUMA	WK1	Sept_Oct	Mountainous	Cucurbita moschata	Z.cucurbitae	10	1	1.07077	49	3520.11	169.189
MGOLA	WK1	Sept_Oct	Mountainous	Cucumis sativus	Z.cucurbitae	10	1	41.2732	15	19.128	45.4959
MGOLA	WK1	Sept_Oct	Mountainous	Citrullus lanatus	Z.cucurbitae	10	1	7.49818	106	1285.16	80.9627
MGOLA	WK1	Sept_Oct	Mountainous	Cucurbita moschata	Z.cucurbitae	10	1	1.69705	99	1325.83	32.0693
MKUMBULU	WK1	Sept_Oct	Mountainous	Cucumis sativus	Z.cucurbitae	10	1	45.4515	147	161.711	3.50336
MKUMBULU	WK1	Sept_Oct	Mountainous	Citrullus lanatus	Z.cucurbitae	10	1	24.9206	27	67.715	0
MKUMBULU	WK1	Sept_Oct	Mountainous	Cucurbita moschata	Z.cucurbitae	10	1	2.02045	123	2767.15	143.1
MORNING SITE	WK1	Sept_Oct	Mountainous	Cucumis sativus	Z.cucurbitae	10	1	43.4829	51	48.8698	27.4212
MORNING SITE	WK1	Sept_Oct	Mountainous	Citrullus lanatus	Z.cucurbitae	10	1	15.7388	35	130.812	29.9352
MORNING SITE	WK1	Sept_Oct	Mountainous	Cucurbita moschata	Z.cucurbitae	10	1	3.272	115	1757.33	38.0865
KIFURU	WK1	Sept_Oct	Mountainous	Cucumis sativus	Z.cucurbitae	10	1	21.5763	62	58.6433	8.02725
KIFURU	WK1	Sept_Oct	Mountainous	Citrullus lanatus	Z.cucurbitae	10	1	1.427	80	1868.72	7.43292
KIFURU	WK1	Sept_Oct	Mountainous	Cucurbita moschata	Z.cucurbitae	10	1	4.3784	282	2576.28	65.8979
HORT. UNIT	WK2	Sept_Oct	Plateau	Cucumis sativus	Z.cucurbitae	10	1	45.6587	21	28.7459	9.6206
HORT. UNIT	WK2	Sept_Oct	Plateau	Citrullus lanatus	Z.cucurbitae	10	1	4.06316	10	64.7668	20.1595
HORT. UNIT	WK2	Sept_Oct	Plateau	Cucurbita moschata	Z.cucurbitae	10	1	1.89697	18	287.54	23.9736
CROP MUSEUM	WK2	Sept_Oct	Plateau	Cucumis sativus	Z.cucurbitae	10	1	68.6615	10	11.2032	25.1665
CROP MUSEUM	WK2	Sept_Oct	Plateau	Citrullus lanatus	Z.cucurbitae	10	1	12.9807	34	93.5454	20.6644
CROP MUSEUM	WK2	Sept_Oct	Plateau	Cucurbita moschata	Z.cucurbitae	10	1	4.28923	7	125.538	12.3388
SUGECO	WK2	Sept_Oct	Plateau	Cucumis sativus	Z.cucurbitae	10	1	67.0717	25	31.0613	0
SUGECO	WK2	Sept_Oct	Plateau	Citrullus lanatus	Z.cucurbitae	10	1	10.7091	19	77.1386	179.929
SUGECO	WK2	Sept_Oct	Plateau	Cucurbita moschata	Z.cucurbitae	10	1	8.61867	0	0	38.6211
MAFIGA	WK2	Sept_Oct	Plateau	Cucumis sativus	Z.cucurbitae	10	1	84.4622	35	46.0429	20.3111
MAFIGA	WK2	Sept_Oct	Plateau	Citrullus lanatus	Z.cucurbitae	10	1	10.09	31	105.943	0
MAFIGA	WK2	Sept_Oct	Plateau	Cucurbita moschata	Z.cucurbitae	10	1	7.18222	26	134.076	29.1603
MAZIMBU	WK2	Sept_Oct	Plateau	Cucumis sativus	Z.cucurbitae	10	1	92.2537	19	25.7442	23.4571
MAZIMBU	WK2	Sept_Oct	Plateau	Citrullus lanatus	Z.cucurbitae	10	1	17.4726	60	180.734	1.16048
MAZIMBU	WK2	Sept_Oct	Plateau	Cucurbita moschata	Z.cucurbitae	10	1	7.38714	26	167.601	9.02399
RUVUMA	WK2	Sept_Oct	Mountainous	Cucumis sativus	Z.cucurbitae	10	1	50.3718	6	7.00673	81.229
RUVUMA	WK2	Sept_Oct	Mountainous	Citrullus lanatus	Z.cucurbitae	10	1	29.7136	0	0	249.607
RUVUMA	WK2	Sept_Oct	Mountainous	Cucurbita moschata	Z.cucurbitae	10	1	7.18222	39	150.835	3265.67
MGOLA	WK2	Sept_Oct	Mountainous	Cucumis sativus	Z.cucurbitae	10	1	50.5977	129	115.887	83.3717
MGOLA	WK2	Sept_Oct	Mountainous	Citrullus lanatus	Z.cucurbitae	10	1	16.7578	49	127.131	12.8003
MGOLA	WK2	Sept_Oct	Mountainous	Cucurbita moschata	Z.cucurbitae	10	1	2.18714	22	1436.97	2485.3
MKUMBULU	WK2	Sept_Oct	Mountainous	Cucumis sativus	Z.cucurbitae	10	1	57.0396	182	118.176	2485.3
MKUMBULU	WK2	Sept_Oct	Mountainous	Citrullus lanatus	Z.cucurbitae	10	1	15.3869	29	72.4891	127.131
MKUMBULU	WK2	Sept_Oct	Mountainous	Cucurbita moschata	Z.cucurbitae	10	1	2.27395	50	271.459	1436.97
MORNING SITE	WK2	Sept_Oct	Mountainous	Cucumis sativus	Z.cucurbitae	10	1	79.8516	206	135.778	23.387
MORNING SITE	WK2	Sept_Oct	Mountainous	Citrullus lanatus	Z.cucurbitae	10	1	21.2127	55	117.854	0
MORNING SITE	WK2	Sept_Oct	Mountainous	Cucurbita moschata	Z.cucurbitae	10	1	8.22239	336	888.348	82.5607
KIFURU	WK2	Sept_Oct	Mountainous	Cucumis sativus	Z.cucurbitae	10	1	50.0575	102	101.883	2.44332
KIFURU	WK2	Sept_Oct	Mountainous	Citrullus lanatus	Z.cucurbitae	10	1	0	0	0	0
KIFURU	WK2	Sept_Oct	Mountainous	Cucurbita moschata	Z.cucurbitae	10	1	9.33	71	237.808	41.1997
HORT. UNIT	WK3	Sept_Oct	Plateau	Cucumis sativus	Z.cucurbitae	10	1	46.1417	5	6.02011	6.42172
HORT. UNIT	WK3	Sept_Oct	Plateau	Citrullus lanatus	Z.cucurbitae	10	1	27.4643	17	88.4265	33.1657
HORT. UNIT	WK3	Sept_Oct	Plateau	Cucurbita moschata	Z.cucurbitae	10	1	0.735714	30	5825.24	49.0664
CROP MUSEUM	WK3	Sept_Oct	Plateau	Cucumis sativus	Z.cucurbitae	10	1	42.4767	75	147.14	17.2466
CROP MUSEUM	WK3	Sept_Oct	Plateau	Citrullus lanatus	Z.cucurbitae	10	1	8.26556	31	416.723	57.312
CROP MUSEUM	WK3	Sept_Oct	Plateau	Cucurbita moschata	Z.cucurbitae	10	1	7.47077	8	82.3723	68.9568
SUGECO	WK3	Sept_Oct	Plateau	Cucumis sativus	Z.cucurbitae	10	1	73.9908	9	9.35668	9.85599
SUGECO	WK3	Sept_Oct	Plateau	Citrullus lanatus	Z.cucurbitae	10	1	25.535	18	50.3511	1.72936
SUGECO	WK3	Sept_Oct	Plateau	Cucurbita moschata	Z.cucurbitae	10	1	14.2996	47	136.95	16.6334
MAFIGA	WK3	Sept_Oct	Plateau	Cucumis sativus	Z.cucurbitae	10	1	68.9	30	36.2845	22.663
MAFIGA	WK3	Sept_Oct	Plateau	Citrullus lanatus	Z.cucurbitae	10	1	15.7493	16	72.5656	10.2872
MAFIGA	WK3	Sept_Oct	Plateau	Cucurbita moschata	Z.cucurbitae	10	1	15.6356	3	7.10631	73.0526
MAZIMBU	WK3	Sept_Oct	Plateau	Cucumis sativus	Z.cucurbitae	10	1	58.2126	43	32.1162	18.3299
MAZIMBU	WK3	Sept_Oct	Plateau	Citrullus lanatus	Z.cucurbitae	10	1	18.3789	30	85.9107	1.02222
MAZIMBU	WK3	Sept_Oct	Plateau	Cucurbita moschata	Z.cucurbitae	10	1	17.7011	16	25.1083	0
RUVUMA	WK3	Sept_Oct	Mountainous	Cucumis sativus	Z.cucurbitae	10	1	34.4628	13	15.0887	181.54
RUVUMA	WK3	Sept_Oct	Mountainous	Citrullus lanatus	Z.cucurbitae	10	1	0	0	0	0
RUVUMA	WK3	Sept_Oct	Mountainous	Cucurbita moschata	Z.cucurbitae	10	1	16.7638	20	149.131	2850.88
MGOLA	WK3	Sept_Oct	Mountainous	Cucumis sativus	Z.cucurbitae	10	1	54.13	32	36.9481	165.498
MGOLA	WK3	Sept_Oct	Mountainous	Citrullus lanatus	Z.cucurbitae	10	1	22.9662	0	0	86.3807
MGOLA	WK3	Sept_Oct	Mountainous	Cucurbita moschata	Z.cucurbitae	10	1	20.4857	40	278.94	2695.51
MKUMBULU	WK3	Sept_Oct	Mountainous	Cucumis sativus	Z.cucurbitae	10	1	44.4748	23	24.6261	113.631
MKUMBULU	WK3	Sept_Oct	Mountainous	Citrullus lanatus	Z.cucurbitae	10	1	24.3255	9	33.6348	72.4891
MKUMBULU	WK3	Sept_Oct	Mountainous	Cucurbita moschata	Z.cucurbitae	10	1	30.3618	25	74.8548	271.459
MORNING SITE	WK3	Sept_Oct	Mountainous	Cucumis sativus	Z.cucurbitae	10	1	40.5927	86	96.3003	100.433
MORNING SITE	WK3	Sept_Oct	Mountainous	Citrullus lanatus	Z.cucurbitae	10	1	15.3106	99	404.131	0
MORNING SITE	WK3	Sept_Oct	Mountainous	Cucurbita moschata	Z.cucurbitae	10	1	16.765	7	29.824	35.0578
KIFURU	WK3	Sept_Oct	Mountainous	Cucumis sativus	Z.cucurbitae	10	1	51.6447	0	0	11.0621
KIFURU	WK3	Sept_Oct	Mountainous	Citrullus lanatus	Z.cucurbitae	10	1	17.6274	22	65.6873	0
KIFURU	WK3	Sept_Oct	Mountainous	Cucurbita moschata	Z.cucurbitae	10	1	12.3071	0	0	57.647
HORT. UNIT	WK4	Sept_Oct	Plateau	Cucumis sativus	Z.cucurbitae	10	1	0	0	0	0
HORT. UNIT	WK4	Sept_Oct	Plateau	Citrullus lanatus	Z.cucurbitae	10	1	24.4973	11	29.9352	65.6875
HORT. UNIT	WK4	Sept_Oct	Plateau	Cucurbita moschata	Z.cucurbitae	10	1	9.37714	10	38.0865	109.43
CROP MUSEUM	WK4	Sept_Oct	Plateau	Cucumis sativus	Z.cucurbitae	10	1	33.0409	17	23.387	71.7907
CROP MUSEUM	WK4	Sept_Oct	Plateau	Citrullus lanatus	Z.cucurbitae	10	1	61.7	22	27.4	86.3875
CROP MUSEUM	WK4	Sept_Oct	Plateau	Cucurbita moschata	Z.cucurbitae	10	1	19.6825	26	82.5607	35.9879
SUGECO	WK4	Sept_Oct	Plateau	Cucumis sativus	Z.cucurbitae	10	1	36.0938	88	101.587	40.9111
SUGECO	WK4	Sept_Oct	Plateau	Citrullus lanatus	Z.cucurbitae	10	1	17.7023	0	0	0
SUGECO	WK4	Sept_Oct	Plateau	Cucurbita moschata	Z.cucurbitae	10	1	19.967	20	50.0826	44.6673
MAFIGA	WK4	Sept_Oct	Plateau	Cucumis sativus	Z.cucurbitae	10	1	70.2953	29	27.503	0
MAFIGA	WK4	Sept_Oct	Plateau	Citrullus lanatus	Z.cucurbitae	10	1	18.8359	27	84.3197	0
MAFIGA	WK4	Sept_Oct	Plateau	Cucurbita moschata	Z.cucurbitae	10	1	130.205	25	96.0025	7.91667
MAZIMBU	WK4	Sept_Oct	Plateau	Cucumis sativus	Z.cucurbitae	10	1	48.1367	49	48.4731	46.436
MAZIMBU	WK4	Sept_Oct	Plateau	Citrullus lanatus	Z.cucurbitae	10	1	18.0775	7	19.3611	0
MAZIMBU	WK4	Sept_Oct	Plateau	Cucurbita moschata	Z.cucurbitae	10	1	49.2389	73	164.73	13.1932
RUVUMA	WK4	Sept_Oct	Mountainous	Cucumis sativus	Z.cucurbitae	10	1	46.1867	20	48.1139	195.064
RUVUMA	WK4	Sept_Oct	Mountainous	Citrullus lanatus	Z.cucurbitae	10	1	30.112	19	126.196	133.517
RUVUMA	WK4	Sept_Oct	Mountainous	Cucurbita moschata	Z.cucurbitae	10	1	3.835	21	2737.94	157.446
MGOLA	WK4	Sept_Oct	Mountainous	Cucumis sativus	Z.cucurbitae	10	1	46.588	34	72.9802	246.635
MGOLA	WK4	Sept_Oct	Mountainous	Citrullus lanatus	Z.cucurbitae	10	1	9.81	27	393.185	106.016
MGOLA	WK4	Sept_Oct	Mountainous	Cucurbita moschata	Z.cucurbitae	10	1	3.76394	23	185.17	1171.77
MKUMBULU	WK4	Sept_Oct	Mountainous	Cucumis sativus	Z.cucurbitae	10	1	35.645	55	110.214	131.824
MKUMBULU	WK4	Sept_Oct	Mountainous	Citrullus lanatus	Z.cucurbitae	10	1	27.4909	11	36.3757	117.854
MKUMBULU	WK4	Sept_Oct	Mountainous	Cucurbita moschata	Z.cucurbitae	10	1	5.08129	144	914.17	848.69
MORNING SITE	WK4	Sept_Oct	Mountainous	Cucumis sativus	Z.cucurbitae	10	1	66.5491	141	192.612	24.6579
MORNING SITE	WK4	Sept_Oct	Mountainous	Citrullus lanatus	Z.cucurbitae	10	1	19.1527	16	75.9446	56.2131
MORNING SITE	WK4	Sept_Oct	Mountainous	Cucurbita moschata	Z.cucurbitae	10	1	4.27	39	190.281	42.2411
KIFURU	WK4	Sept_Oct	Mountainous	Cucumis sativus	Z.cucurbitae	10	1	7.36091	21	259.355	139.282
KIFURU	WK4	Sept_Oct	Mountainous	Citrullus lanatus	Z.cucurbitae	10	1	18.8924	11	34.2498	0
KIFURU	WK4	Sept_Oct	Mountainous	Cucurbita moschata	Z.cucurbitae	10	1	7.18661	69	171.45	141.719
HORT. UNIT	WK5	Sept_Oct	Plateau	Cucumis sativus	Z.cucurbitae	10	1	33.2867	17	21.2798	10.51
HORT. UNIT	WK5	Sept_Oct	Plateau	Citrullus lanatus	Z.cucurbitae	10	1	9.63625	5	64.8593	113.309
HORT. UNIT	WK5	Sept_Oct	Plateau	Cucurbita moschata	Z.cucurbitae	10	1	161.01	9	55.8971	40.2282
CROP MUSEUM	WK5	Sept_Oct	Plateau	Cucumis sativus	Z.cucurbitae	10	1	55.5769	0	0	32.5645
CROP MUSEUM	WK5	Sept_Oct	Plateau	Citrullus lanatus	Z.cucurbitae	10	1	13.4018	31	210.284	70.2922
CROP MUSEUM	WK5	Sept_Oct	Plateau	Cucurbita moschata	Z.cucurbitae	10	1	17.585	27	767.7	78.3722
SUGECO	WK5	Sept_Oct	Plateau	Cucumis sativus	Z.cucurbitae	10	1	36.0854	48	51.1607	0
SUGECO	WK5	Sept_Oct	Plateau	Citrullus lanatus	Z.cucurbitae	10	1	15.3562	9	36.63	21.664
SUGECO	WK5	Sept_Oct	Plateau	Cucurbita moschata	Z.cucurbitae	10	1	7.72545	10	58.8374	3.40746
MAFIGA	WK5	Sept_Oct	Plateau	Cucumis sativus	Z.cucurbitae	10	1	35.94	6	7.25847	22.6712
MAFIGA	WK5	Sept_Oct	Plateau	Citrullus lanatus	Z.cucurbitae	10	1	21.962	12	36.4266	10.965
MAFIGA	WK5	Sept_Oct	Plateau	Cucurbita moschata	Z.cucurbitae	10	1	6.07	0	0	14.0936
MAZIMBU	WK5	Sept_Oct	Plateau	Cucumis sativus	Z.cucurbitae	10	1	42.3224	3	3.37545	0
MAZIMBU	WK5	Sept_Oct	Plateau	Citrullus lanatus	Z.cucurbitae	10	1	28.35	2	5.42667	4.32306
MAZIMBU	WK5	Sept_Oct	Plateau	Cucurbita moschata	Z.cucurbitae	10	1	7.45447	4	14.1208	1.24494
RUVUMA	WK5	Sept_Oct	Mountainous	Cucumis sativus	Z.cucurbitae	10	1	54.5019	7	8.02725	73.3683
RUVUMA	WK5	Sept_Oct	Mountainous	Citrullus lanatus	Z.cucurbitae	10	1	23.7418	3	7.43292	122.807
RUVUMA	WK5	Sept_Oct	Mountainous	Cucurbita moschata	Z.cucurbitae	10	1	8.67143	28	65.8979	173.389
MGOLA	WK5	Sept_Oct	Mountainous	Cucumis sativus	Z.cucurbitae	10	1	40.928	7	8.5516	129.682
MGOLA	WK5	Sept_Oct	Mountainous	Citrullus lanatus	Z.cucurbitae	10	1	0	0	0	0
MGOLA	WK5	Sept_Oct	Mountainous	Cucurbita moschata	Z.cucurbitae	10	1	72.816	15	41.1997	139.401
MKUMBULU	WK5	Sept_Oct	Mountainous	Cucumis sativus	Z.cucurbitae	10	1	42.5406	11	15.2104	101.883
MKUMBULU	WK5	Sept_Oct	Mountainous	Citrullus lanatus	Z.cucurbitae	10	1	21.162	0	0	0
MKUMBULU	WK5	Sept_Oct	Mountainous	Cucurbita moschata	Z.cucurbitae	10	1	19.949	23	57.647	237.808
MORNING SITE	WK5	Sept_Oct	Mountainous	Cucumis sativus	Z.cucurbitae	10	1	63.1813	146	154.054	45.5054
MORNING SITE	WK5	Sept_Oct	Mountainous	Citrullus lanatus	Z.cucurbitae	10	1	19.2356	0	0	19.3611
MORNING SITE	WK5	Sept_Oct	Mountainous	Cucurbita moschata	Z.cucurbitae	10	1	24.4254	71	223.601	162.473
KIFURU	WK5	Sept_Oct	Mountainous	Cucumis sativus	Z.cucurbitae	10	1	38.4119	68	84.2993	68.1832
KIFURU	WK5	Sept_Oct	Mountainous	Citrullus lanatus	Z.cucurbitae	10	1	17.983	29	70.1144	70.1144
KIFURU	WK5	Sept_Oct	Mountainous	Cucurbita moschata	Z.cucurbitae	10	1	27.4612	15	34.139	34.139
HORT. UNIT	WK1	March_April	Plateau	Cucumis sativus	D.vertebratus	10	1	119.927	20	27.7948	0
HORT. UNIT	WK1	March_April	Plateau	Citrullus lanatus	D.vertebratus	10	1	25.2056	11	48.4902	0
HORT. UNIT	WK1	March_April	Plateau	Cucurbita moschata	D.vertebratus	10	1	82.0546	6	5.62477	0
CROP MUSEUM	WK1	March_April	Plateau	Cucumis sativus	D.vertebratus	10	1	63.1864	1	1.43875	0
CROP MUSEUM	WK1	March_April	Plateau	Citrullus lanatus	D.vertebratus	10	1	30.3561	17	31.1122	0
CROP MUSEUM	WK1	March_April	Plateau	Cucurbita moschata	D.vertebratus	10	1	33.7136	19	15.6547	13.3887
SUGECO	WK1	March_April	Plateau	Cucumis sativus	D.vertebratus	10	1	27.9063	0	0	0
SUGECO	WK1	March_April	Plateau	Citrullus lanatus	D.vertebratus	10	1	30.8794	26	49.5285	1210.56
SUGECO	WK1	March_April	Plateau	Cucurbita moschata	D.vertebratus	10	1	50.1833	0	0	441.142
MAFIGA	WK1	March_April	Plateau	Cucumis sativus	D.vertebratus	10	1	50.8076	11	12.7355	3.52212
MAFIGA	WK1	March_April	Plateau	Citrullus lanatus	D.vertebratus	10	1	39.0983	105	89.5179	920.245
MAFIGA	WK1	March_April	Plateau	Cucurbita moschata	D.vertebratus	10	1	15.5623	0	0	0
MAZIMBU	WK1	March_April	Plateau	Cucumis sativus	D.vertebratus	10	1	51.3745	1	1.76954	13.8974
MAZIMBU	WK1	March_April	Plateau	Citrullus lanatus	D.vertebratus	10	1	59.3907	6	6.73506	13.2246
MAZIMBU	WK1	March_April	Plateau	Cucurbita moschata	D.vertebratus	10	1	19.3472	23	47.5521	0
RUVUMA	WK1	March_April	Mountainous	Cucumis sativus	D.vertebratus	10	1	30.864	10	10.8001	0
RUVUMA	WK1	March_April	Mountainous	Citrullus lanatus	D.vertebratus	10	1	21.2871	66	182.381	0
RUVUMA	WK1	March_April	Mountainous	Cucurbita moschata	D.vertebratus	10	1	5.9581	41	327.685	0
MGOLA	WK1	March_April	Mountainous	Cucumis sativus	D.vertebratus	10	1	67.4915	50	56.9872	1.9405
MGOLA	WK1	March_April	Mountainous	Citrullus lanatus	D.vertebratus	10	1	66.4237	54	50.8101	2.43837
MGOLA	WK1	March_April	Mountainous	Cucurbita moschata	D.vertebratus	10	1	1.48841	29	309.267	0
MKUMBULU	WK1	March_April	Mountainous	Cucumis sativus	D.vertebratus	10	1	77.1767	29	31.3134	0
MKUMBULU	WK1	March_April	Mountainous	Citrullus lanatus	D.vertebratus	10	1	59.07	11	10.9541	2.91163
MKUMBULU	WK1	March_April	Mountainous	Cucurbita moschata	D.vertebratus	10	1	48.539	50	49.0523	0
MORNING SITE	WK1	March_April	Mountainous	Cucumis sativus	D.vertebratus	10	1	58.3053	3	2.70807	0
MORNING SITE	WK1	March_April	Mountainous	Citrullus lanatus	D.vertebratus	10	1	127.609	39	33.9579	0
MORNING SITE	WK1	March_April	Mountainous	Cucurbita moschata	D.vertebratus	10	1	57.4083	14	13.5482	0
KIFURU	WK1	March_April	Mountainous	Cucumis sativus	D.vertebratus	10	1	59.0014	34	41.1612	0
KIFURU	WK1	March_April	Mountainous	Citrullus lanatus	D.vertebratus	10	1	81.9807	29	25.2673	0
KIFURU	WK1	March_April	Mountainous	Cucurbita moschata	D.vertebratus	10	1	32.7262	10	10.5367	0
HORT. UNIT	WK2	March_April	Plateau	Cucumis sativus	D.vertebratus	10	1	59.311	32	26.9764	0
HORT. UNIT	WK2	March_April	Plateau	Citrullus lanatus	D.vertebratus	10	1	69.6141	20	16.8999	112.426
HORT. UNIT	WK2	March_April	Plateau	Cucurbita moschata	D.vertebratus	10	1	43.4635	30	34.5117	7.78877
CROP MUSEUM	WK2	March_April	Plateau	Cucumis sativus	D.vertebratus	10	1	63.9464	21	23.4571	0
CROP MUSEUM	WK2	March_April	Plateau	Citrullus lanatus	D.vertebratus	10	1	57.4473	7	8.12338	39.9485
CROP MUSEUM	WK2	March_April	Plateau	Cucurbita moschata	D.vertebratus	10	1	31.0284	28	36.096	0
SUGECO	WK2	March_April	Plateau	Cucumis sativus	D.vertebratus	10	1	100.497	55	28.8041	0
SUGECO	WK2	March_April	Plateau	Citrullus lanatus	D.vertebratus	10	1	97.826	12	12.2667	7.54318
SUGECO	WK2	March_April	Plateau	Cucurbita moschata	D.vertebratus	10	1	35.5362	0	0	0
MAFIGA	WK2	March_April	Plateau	Cucumis sativus	D.vertebratus	10	1	78.9617	44	46.436	6.97058
MAFIGA	WK2	March_April	Plateau	Citrullus lanatus	D.vertebratus	10	1	44.2932	112	133.085	676.737
MAFIGA	WK2	March_April	Plateau	Cucurbita moschata	D.vertebratus	10	1	41.688	27	32.3834	0
MAZIMBU	WK2	March_April	Plateau	Cucumis sativus	D.vertebratus	10	1	83.2422	0	0	0
MAZIMBU	WK2	March_April	Plateau	Citrullus lanatus	D.vertebratus	10	1	71.1746	70	75.6536	5.49038
MAZIMBU	WK2	March_April	Plateau	Cucurbita moschata	D.vertebratus	10	1	42.2763	40	49.7977	0
RUVUMA	WK2	March_April	Mountainous	Cucumis sativus	D.vertebratus	10	1	43.68	13	22.8938	0
RUVUMA	WK2	March_April	Mountainous	Citrullus lanatus	D.vertebratus	10	1	2.445	9	920.245	0
RUVUMA	WK2	March_April	Mountainous	Cucurbita moschata	D.vertebratus	10	1	41.8267	32	255.021	0
MGOLA	WK2	March_April	Mountainous	Cucumis sativus	D.vertebratus	10	1	78.2509	21	24.397	0
MGOLA	WK2	March_April	Mountainous	Citrullus lanatus	D.vertebratus	10	1	82.75	57	688.822	278.645
MGOLA	WK2	March_April	Mountainous	Cucurbita moschata	D.vertebratus	10	1	16.1879	18	46.3309	0
MKUMBULU	WK2	March_April	Mountainous	Cucumis sativus	D.vertebratus	10	1	36.1135	39	41.5358	1.2752
MKUMBULU	WK2	March_April	Mountainous	Citrullus lanatus	D.vertebratus	10	1	8.6	1	23.2558	0
MKUMBULU	WK2	March_April	Mountainous	Cucurbita moschata	D.vertebratus	10	1	8.363	54	215.234	0
MORNING SITE	WK2	March_April	Mountainous	Cucumis sativus	D.vertebratus	10	1	44.4654	60	51.8986	0
MORNING SITE	WK2	March_April	Mountainous	Citrullus lanatus	D.vertebratus	10	1	17.0722	34	221.282	26.8853
MORNING SITE	WK2	March_April	Mountainous	Cucurbita moschata	D.vertebratus	10	1	4.96962	89	337.902	0
KIFURU	WK2	March_April	Mountainous	Cucumis sativus	D.vertebratus	10	1	46.0247	19	21.7274	0
KIFURU	WK2	March_April	Mountainous	Citrullus lanatus	D.vertebratus	10	1	39.9867	86	179.226	0
KIFURU	WK2	March_April	Mountainous	Cucurbita moschata	D.vertebratus	10	1	25.1979	27	25.5124	0
HORT. UNIT	WK3	March_April	Plateau	Cucumis sativus	D.vertebratus	10	1	43.8185	20	22.8214	1.35122
HORT. UNIT	WK3	March_April	Plateau	Citrullus lanatus	D.vertebratus	10	1	6.16769	49	611.125	28.3766
HORT. UNIT	WK3	March_April	Plateau	Cucurbita moschata	D.vertebratus	10	1	16.1469	65	251.597	0
CROP MUSEUM	WK3	March_April	Plateau	Cucumis sativus	D.vertebratus	10	1	50.886	15	19.6518	0
CROP MUSEUM	WK3	March_April	Plateau	Citrullus lanatus	D.vertebratus	10	1	49.425	19	27.4586	302.163
CROP MUSEUM	WK3	March_April	Plateau	Cucurbita moschata	D.vertebratus	10	1	15.3247	117	449.102	0
SUGECO	WK3	March_April	Plateau	Cucumis sativus	D.vertebratus	10	1	92.803	15	16.1633	1.06773
SUGECO	WK3	March_April	Plateau	Citrullus lanatus	D.vertebratus	10	1	36.9185	3	6.25078	0
SUGECO	WK3	March_April	Plateau	Cucurbita moschata	D.vertebratus	10	1	9.23769	26	108.252	19.982
MAFIGA	WK3	March_April	Plateau	Cucumis sativus	D.vertebratus	10	1	38.4981	61	75.4521	1.06502
MAFIGA	WK3	March_April	Plateau	Citrullus lanatus	D.vertebratus	10	1	42.4888	38	55.8971	0
MAFIGA	WK3	March_April	Plateau	Cucurbita moschata	D.vertebratus	10	1	8.80393	66	267.738	0
MAZIMBU	WK3	March_April	Plateau	Cucumis sativus	D.vertebratus	10	1	65.0914	45	49.3811	0
MAZIMBU	WK3	March_April	Plateau	Citrullus lanatus	D.vertebratus	10	1	37.3305	111	156.497	40.0038
MAZIMBU	WK3	March_April	Plateau	Cucurbita moschata	D.vertebratus	10	1	32.0894	190	328.942	0
RUVUMA	WK3	March_April	Mountainous	Cucumis sativus	D.vertebratus	10	1	93.7717	19	16.885	0
RUVUMA	WK3	March_April	Mountainous	Citrullus lanatus	D.vertebratus	10	1	33.9729	36	50.4605	0
RUVUMA	WK3	March_April	Mountainous	Cucurbita moschata	D.vertebratus	10	1	48.1587	33	45.6823	0
MGOLA	WK3	March_April	Mountainous	Cucumis sativus	D.vertebratus	10	1	49.2342	25	26.7251	0
MGOLA	WK3	March_April	Mountainous	Citrullus lanatus	D.vertebratus	10	1	0	0	0	4.4285
MGOLA	WK3	March_April	Mountainous	Cucurbita moschata	D.vertebratus	10	1	38.3276	42	64.4597	0
MKUMBULU	WK3	March_April	Mountainous	Cucumis sativus	D.vertebratus	10	1	47.9617	29	26.2891	0
MKUMBULU	WK3	March_April	Mountainous	Citrullus lanatus	D.vertebratus	10	1	42.7716	58	54.2416	7.52389
MKUMBULU	WK3	March_April	Mountainous	Cucurbita moschata	D.vertebratus	10	1	39.4559	61	90.943	0
MORNING SITE	WK3	March_April	Mountainous	Cucumis sativus	D.vertebratus	10	1	72.2013	0	0	9.35668
MORNING SITE	WK3	March_April	Mountainous	Citrullus lanatus	D.vertebratus	10	1	43.3726	28	33.9773	0
MORNING SITE	WK3	March_April	Mountainous	Cucurbita moschata	D.vertebratus	10	1	38.4439	12	13.5714	0
KIFURU	WK3	March_April	Mountainous	Cucumis sativus	D.vertebratus	10	1	50.41	22	31.173	0
KIFURU	WK3	March_April	Mountainous	Citrullus lanatus	D.vertebratus	10	1	56.9994	17	18.6406	0
KIFURU	WK3	March_April	Mountainous	Cucurbita moschata	D.vertebratus	10	1	53.2156	20	23.4893	0
HORT. UNIT	WK4	March_April	Plateau	Cucumis sativus	D.vertebratus	10	1	61.8467	44	39.5243	0
HORT. UNIT	WK4	March_April	Plateau	Citrullus lanatus	D.vertebratus	10	1	13.63	34	1247.25	37.2556
HORT. UNIT	WK4	March_April	Plateau	Cucurbita moschata	D.vertebratus	10	1	21.535	19	441.142	0
CROP MUSEUM	WK4	March_April	Plateau	Cucumis sativus	D.vertebratus	10	1	58.2856	2	2.14461	33.2609
CROP MUSEUM	WK4	March_April	Plateau	Citrullus lanatus	D.vertebratus	10	1	14.73	6	11.3148	187.534
CROP MUSEUM	WK4	March_April	Plateau	Cucurbita moschata	D.vertebratus	10	1	9	3	41.6667	0
SUGECO	WK4	March_April	Plateau	Cucumis sativus	D.vertebratus	10	1	62.438	29	30.964	1.19597
SUGECO	WK4	March_April	Plateau	Citrullus lanatus	D.vertebratus	10	1	24.9079	158	192.223	107.796
SUGECO	WK4	March_April	Plateau	Cucurbita moschata	D.vertebratus	10	1	5.0045	79	789.29	11.3282
MAFIGA	WK4	March_April	Plateau	Cucumis sativus	D.vertebratus	10	1	39.8162	5	5.97986	0
MAFIGA	WK4	March_April	Plateau	Citrullus lanatus	D.vertebratus	10	1	51.0223	167	148.776	162.707
MAFIGA	WK4	March_April	Plateau	Cucurbita moschata	D.vertebratus	10	1	11.0344	40	226.565	0
MAZIMBU	WK4	March_April	Plateau	Cucumis sativus	D.vertebratus	10	1	35.1012	36	60.3298	6.94662
MAZIMBU	WK4	March_April	Plateau	Citrullus lanatus	D.vertebratus	10	1	20.7	40	66.6333	48.5954
MAZIMBU	WK4	March_April	Plateau	Cucurbita moschata	D.vertebratus	10	1	9.28958	32	71.765	0
RUVUMA	WK4	March_April	Mountainous	Cucumis sativus	D.vertebratus	10	1	44.7907	40	63.7887	0
RUVUMA	WK4	March_April	Mountainous	Citrullus lanatus	D.vertebratus	10	1	0	0	0	0
RUVUMA	WK4	March_April	Mountainous	Cucurbita moschata	D.vertebratus	10	1	1.03167	0	0	0
MGOLA	WK4	March_April	Mountainous	Cucumis sativus	D.vertebratus	10	1	40.8713	27	41.2882	0
MGOLA	WK4	March_April	Mountainous	Citrullus lanatus	D.vertebratus	10	1	23.9915	0	0	0
MGOLA	WK4	March_April	Mountainous	Cucurbita moschata	D.vertebratus	10	1	4.845	15	309.598	0
MKUMBULU	WK4	March_April	Mountainous	Cucumis sativus	D.vertebratus	10	1	31.8226	10	16.539	0
MKUMBULU	WK4	March_April	Mountainous	Citrullus lanatus	D.vertebratus	10	1	20.0031	97	303.078	0
MKUMBULU	WK4	March_April	Mountainous	Cucurbita moschata	D.vertebratus	10	1	6.8387	137	871.003	0
MORNING SITE	WK4	March_April	Mountainous	Cucumis sativus	D.vertebratus	10	1	21.6019	106	181.74	0
MORNING SITE	WK4	March_April	Mountainous	Citrullus lanatus	D.vertebratus	10	1	33.33	132	440.044	9.07071
MORNING SITE	WK4	March_April	Mountainous	Cucurbita moschata	D.vertebratus	10	1	10.2404	149	606.258	0
KIFURU	WK4	March_April	Mountainous	Cucumis sativus	D.vertebratus	10	1	29.8212	37	49.6291	0
KIFURU	WK4	March_April	Mountainous	Citrullus lanatus	D.vertebratus	10	1	18.2394	56	180.604	4.74654
KIFURU	WK4	March_April	Mountainous	Cucurbita moschata	D.vertebratus	10	1	8.98143	139	552.728	0
HORT. UNIT	WK5	March_April	Plateau	Cucumis sativus	D.vertebratus	10	1	79.7189	5	6.96893	7.53494
HORT. UNIT	WK5	March_April	Plateau	Citrullus lanatus	D.vertebratus	10	1	25.0192	36	119.908	0
HORT. UNIT	WK5	March_April	Plateau	Cucurbita moschata	D.vertebratus	10	1	9.5716	27	112.834	31.2962
CROP MUSEUM	WK5	March_April	Plateau	Cucumis sativus	D.vertebratus	10	1	91.8933	0	0	3.78759
CROP MUSEUM	WK5	March_April	Plateau	Citrullus lanatus	D.vertebratus	10	1	53.5564	126	213.878	108.021
CROP MUSEUM	WK5	March_April	Plateau	Cucurbita moschata	D.vertebratus	10	1	8.63086	28	40.0515	0
SUGECO	WK5	March_April	Plateau	Cucumis sativus	D.vertebratus	10	1	50.7306	25	27.3778	3.35166
SUGECO	WK5	March_April	Plateau	Citrullus lanatus	D.vertebratus	10	1	57.825	15	25.9403	21.6558
SUGECO	WK5	March_April	Plateau	Cucurbita moschata	D.vertebratus	10	1	11.4514	13	18.0195	0
MAFIGA	WK5	March_April	Plateau	Cucumis sativus	D.vertebratus	10	1	52.553	47	44.7168	0
MAFIGA	WK5	March_April	Plateau	Citrullus lanatus	D.vertebratus	10	1	91.8933	15	18.137	158.386
MAFIGA	WK5	March_April	Plateau	Cucurbita moschata	D.vertebratus	10	1	26.6931	71	102.303	0
MAZIMBU	WK5	March_April	Plateau	Cucumis sativus	D.vertebratus	10	1	87.703	0	0	0
MAZIMBU	WK5	March_April	Plateau	Citrullus lanatus	D.vertebratus	10	1	87.703	44	50.1693	5.61255
MAZIMBU	WK5	March_April	Plateau	Cucurbita moschata	D.vertebratus	10	1	38.2791	21	23.8523	0
RUVUMA	WK5	March_April	Mountainous	Cucumis sativus	D.vertebratus	10	1	109.78	35	16.78	0
RUVUMA	WK5	March_April	Mountainous	Citrullus lanatus	D.vertebratus	10	1	26.1943	8	43.63	0
RUVUMA	WK5	March_April	Mountainous	Cucurbita moschata	D.vertebratus	10	1	15.135	12	198.216	0
MGOLA	WK5	March_April	Mountainous	Cucumis sativus	D.vertebratus	10	1	113.283	16	11.77	0
MGOLA	WK5	March_April	Mountainous	Citrullus lanatus	D.vertebratus	10	1	56.3333	74	145.957	0
MGOLA	WK5	March_April	Mountainous	Cucurbita moschata	D.vertebratus	10	1	11.6718	69	537.425	0
MKUMBULU	WK5	March_April	Mountainous	Cucumis sativus	D.vertebratus	10	1	61.6725	9	12.161	0
MKUMBULU	WK5	March_April	Mountainous	Citrullus lanatus	D.vertebratus	10	1	35.2403	43	39.3611	140.154
MKUMBULU	WK5	March_April	Mountainous	Cucurbita moschata	D.vertebratus	10	1	8.31105	20	126.654	0
MORNING SITE	WK5	March_April	Mountainous	Cucumis sativus	D.vertebratus	10	1	46.2546	79	65.6899	0
MORNING SITE	WK5	March_April	Mountainous	Citrullus lanatus	D.vertebratus	10	1	41.6045	82	98.547	0
MORNING SITE	WK5	March_April	Mountainous	Cucurbita moschata	D.vertebratus	10	1	4.91195	15	74.4823	0
KIFURU	WK5	March_April	Mountainous	Cucumis sativus	D.vertebratus	10	1	75.8371	58	109.257	0
KIFURU	WK5	March_April	Mountainous	Citrullus lanatus	D.vertebratus	10	1	29.9	43	205.447	12.4545
KIFURU	WK5	March_April	Mountainous	Cucurbita moschata	D.vertebratus	10	1	70.296	130	369.865	0
HORT. UNIT	WK1	June_July	Plateau	Cucumis sativus	D.vertebratus	10	1	50.7606	39	48.0195	0
HORT. UNIT	WK1	June_July	Plateau	Citrullus lanatus	D.vertebratus	10	1	23.39	33	108.528	0
HORT. UNIT	WK1	June_July	Plateau	Cucurbita moschata	D.vertebratus	10	1	24.8646	26	80.4356	0
CROP MUSEUM	WK1	June_July	Plateau	Cucumis sativus	D.vertebratus	10	1	46.6444	30	35.7313	0
CROP MUSEUM	WK1	June_July	Plateau	Citrullus lanatus	D.vertebratus	10	1	11.3328	33	161.773	0
CROP MUSEUM	WK1	June_July	Plateau	Cucurbita moschata	D.vertebratus	10	1	12.4981	34	104.631	0
SUGECO	WK1	June_July	Plateau	Citrullus lanatus	D.vertebratus	10	1	36.9905	27	33.1781	0
SUGECO	WK1	June_July	Plateau	Cucurbita moschata	D.vertebratus	10	1	3.49913	136	844.93	0
SUGECO	WK1	June_July	Plateau	Cucumis sativus	D.vertebratus	10	1	11.2206	82	221.454	0
MAFIGA	WK1	June_July	Plateau	Cucumis sativus	D.vertebratus	10	1	55.0214	15	19.4729	13.6928
MAFIGA	WK1	June_July	Plateau	Citrullus lanatus	D.vertebratus	10	1	36.3444	91	278.202	0
MAFIGA	WK1	June_July	Plateau	Cucurbita moschata	D.vertebratus	10	1	15.2866	212	433.387	0
MAZIMBU	WK1	June_July	Plateau	Cucumis sativus	D.vertebratus	10	1	52.0312	16	19.2192	0
MAZIMBU	WK1	June_July	Plateau	Citrullus lanatus	D.vertebratus	10	1	44.7711	29	71.971	182.381
MAZIMBU	WK1	June_July	Plateau	Cucurbita moschata	D.vertebratus	10	1	17.0324	20	46.9693	15.9847
RUVUMA	WK1	June_July	Mountainous	Cucumis sativus	D.vertebratus	10	1	43.9082	17	22.7748	0
RUVUMA	WK1	June_July	Mountainous	Citrullus lanatus	D.vertebratus	10	1	52.315	10	23.8937	0
RUVUMA	WK1	June_July	Mountainous	Cucurbita moschata	D.vertebratus	10	1	29.7886	30	71.9355	0
MGOLA	WK1	June_July	Mountainous	Cucumis sativus	D.vertebratus	10	1	45.7352	26	22.7396	0
MGOLA	WK1	June_July	Mountainous	Citrullus lanatus	D.vertebratus	10	1	18.8969	26	32.7592	0
MGOLA	WK1	June_July	Mountainous	Cucurbita moschata	D.vertebratus	10	1	10.7645	13	38.9571	0
MKUMBULU	WK1	June_July	Mountainous	Cucumis sativus	D.vertebratus	10	1	57.3711	16	14.6782	0
MKUMBULU	WK1	June_July	Mountainous	Citrullus lanatus	D.vertebratus	10	1	31.1567	53	56.7027	0
MKUMBULU	WK1	June_July	Mountainous	Cucurbita moschata	D.vertebratus	10	1	14.674	31	84.5032	0
MORNING SITE	WK1	June_July	Mountainous	Cucumis sativus	D.vertebratus	10	1	47.0689	0	0	0
MORNING SITE	WK1	June_July	Mountainous	Citrullus lanatus	D.vertebratus	10	1	31.7158	83	109.041	0
MORNING SITE	WK1	June_July	Mountainous	Cucurbita moschata	D.vertebratus	10	1	26.1686	81	140.696	0
KIFURU	WK1	June_July	Mountainous	Cucumis sativus	D.vertebratus	10	1	31.7158	8	10.51	0
KIFURU	WK1	June_July	Mountainous	Citrullus lanatus	D.vertebratus	10	1	47.0689	160	188.848	0
KIFURU	WK1	June_July	Mountainous	Cucurbita moschata	D.vertebratus	10	1	38.6683	31	44.5383	0
HORT. UNIT	WK2	June_July	Plateau	Cucumis sativus	D.vertebratus	10	1	49.5245	13	23.8633	0
HORT. UNIT	WK2	June_July	Plateau	Citrullus lanatus	D.vertebratus	10	1	6.13571	14	162.98	0
HORT. UNIT	WK2	June_July	Plateau	Cucurbita moschata	D.vertebratus	10	1	6.22417	26	348.106	0
CROP MUSEUM	WK2	June_July	Plateau	Cucumis sativus	D.vertebratus	10	1	83.2919	3	2.25112	26.4536
CROP MUSEUM	WK2	June_July	Plateau	Citrullus lanatus	D.vertebratus	10	1	22.529	16	71.0196	42.8266
CROP MUSEUM	WK2	June_July	Plateau	Cucurbita moschata	D.vertebratus	10	1	12.4909	20	72.7802	0
SUGECO	WK2	June_July	Plateau	Cucumis sativus	D.vertebratus	10	1	79.6133	7	7.32708	0
SUGECO	WK2	June_July	Plateau	Citrullus lanatus	D.vertebratus	10	1	8.384	39	310.115	0
SUGECO	WK2	June_July	Plateau	Cucurbita moschata	D.vertebratus	10	1	2.57538	42	418.16	0
MAFIGA	WK2	June_July	Plateau	Cucumis sativus	D.vertebratus	10	1	41.83	135	140.32	0
MAFIGA	WK2	June_July	Plateau	Citrullus lanatus	D.vertebratus	10	1	27.5891	128	201.718	27.4586
MAFIGA	WK2	June_July	Plateau	Cucurbita moschata	D.vertebratus	10	1	4.08518	66	288.499	7.67695
MAZIMBU	WK2	June_July	Plateau	Cucumis sativus	D.vertebratus	10	1	81.2369	46	43.5573	0
MAZIMBU	WK2	June_July	Plateau	Citrullus lanatus	D.vertebratus	10	1	23.6224	84	122.619	31.9916
MAZIMBU	WK2	June_July	Plateau	Cucurbita moschata	D.vertebratus	10	1	19.5043	1	1.46488	0
RUVUMA	WK2	June_July	Mountainous	Cucumis sativus	D.vertebratus	10	1	21.969	64	145.66	0
RUVUMA	WK2	June_July	Mountainous	Citrullus lanatus	D.vertebratus	10	1	33.8369	95	215.968	0
RUVUMA	WK2	June_July	Mountainous	Cucurbita moschata	D.vertebratus	10	1	1.55213	29	397.533	0
MGOLA	WK2	June_July	Mountainous	Cucumis sativus	D.vertebratus	10	1	63.0033	216	380.932	0
MGOLA	WK2	June_July	Mountainous	Citrullus lanatus	D.vertebratus	10	1	17.5125	25	89.222	0
MGOLA	WK2	June_July	Mountainous	Cucurbita moschata	D.vertebratus	10	1	23.0564	46	142.508	0
MKUMBULU	WK2	June_July	Mountainous	Cucumis sativus	D.vertebratus	10	1	29.4845	72	221.996	0
MKUMBULU	WK2	June_July	Mountainous	Citrullus lanatus	D.vertebratus	10	1	26.3817	67	141.091	0
MKUMBULU	WK2	June_July	Mountainous	Cucurbita moschata	D.vertebratus	10	1	10.3584	78	242.907	0
MORNING SITE	WK2	June_July	Mountainous	Cucumis sativus	D.vertebratus	10	1	27.2547	45	86.8994	0
MORNING SITE	WK2	June_July	Mountainous	Citrullus lanatus	D.vertebratus	10	1	16.3978	21	55.6808	0
MORNING SITE	WK2	June_July	Mountainous	Cucurbita moschata	D.vertebratus	10	1	10.2748	92	308.756	0
KIFURU	WK2	June_July	Mountainous	Cucumis sativus	D.vertebratus	10	1	53.9808	27	38.4752	0
KIFURU	WK2	June_July	Mountainous	Citrullus lanatus	D.vertebratus	10	1	19.1283	18	32.4488	0
KIFURU	WK2	June_July	Mountainous	Cucurbita moschata	D.vertebratus	10	1	9.73122	82	205.524	0
HORT. UNIT	WK3	June_July	Plateau	Cucumis sativus	D.vertebratus	10	1	37.9407	65	114.213	0
HORT. UNIT	WK3	June_July	Plateau	Citrullus lanatus	D.vertebratus	10	1	23.0714	30	59.1051	136.68
HORT. UNIT	WK3	June_July	Plateau	Cucurbita moschata	D.vertebratus	10	1	11.3404	107	336.976	0
CROP MUSEUM	WK3	June_July	Plateau	Cucumis sativus	D.vertebratus	10	1	45.0333	43	63.6566	0
CROP MUSEUM	WK3	June_July	Plateau	Citrullus lanatus	D.vertebratus	10	1	24.1962	44	45.4616	40.011
CROP MUSEUM	WK3	June_July	Plateau	Cucurbita moschata	D.vertebratus	10	1	16.7679	26	53.4682	12.4568
SUGECO	WK3	June_July	Plateau	Cucumis sativus	D.vertebratus	10	1	45.0974	21	17.2466	0
SUGECO	WK3	June_July	Plateau	Citrullus lanatus	D.vertebratus	10	1	30.5346	96	112.285	74.9883
SUGECO	WK3	June_July	Plateau	Cucurbita moschata	D.vertebratus	10	1	17.2209	38	68.9568	12.7154
MAFIGA	WK3	June_July	Plateau	Cucumis sativus	D.vertebratus	10	1	43.5855	107	79.1918	0
MAFIGA	WK3	June_July	Plateau	Citrullus lanatus	D.vertebratus	10	1	37.5214	103	94.6587	0
MAFIGA	WK3	June_July	Plateau	Cucurbita moschata	D.vertebratus	10	1	25.5934	40	41.129	16.6542
MAZIMBU	WK3	June_July	Plateau	Cucumis sativus	D.vertebratus	10	1	35.3145	49	69.3766	1.07977
MAZIMBU	WK3	June_July	Plateau	Citrullus lanatus	D.vertebratus	10	1	51.0855	107	95.2059	2.98748
MAZIMBU	WK3	June_July	Plateau	Cucurbita moschata	D.vertebratus	10	1	25.8382	99	95.7882	4.90523
RUVUMA	WK3	June_July	Mountainous	Cucumis sativus	D.vertebratus	10	1	37.629	62	78.4602	0
RUVUMA	WK3	June_July	Mountainous	Citrullus lanatus	D.vertebratus	10	1	15.9018	152	868.969	0
RUVUMA	WK3	June_July	Mountainous	Cucurbita moschata	D.vertebratus	10	1	17.7175	42	296.317	0
MGOLA	WK3	June_July	Mountainous	Cucumis sativus	D.vertebratus	10	1	57.7556	117	112.543	0
MGOLA	WK3	June_July	Mountainous	Citrullus lanatus	D.vertebratus	10	1	5.18421	80	812.183	0
MGOLA	WK3	June_July	Mountainous	Cucurbita moschata	D.vertebratus	10	1	2.94091	80	2472.95	0
MKUMBULU	WK3	June_July	Mountainous	Cucumis sativus	D.vertebratus	10	1	51.12	5	4.44587	0
MKUMBULU	WK3	June_July	Mountainous	Citrullus lanatus	D.vertebratus	10	1	26.3354	0	0	0
MKUMBULU	WK3	June_July	Mountainous	Cucurbita moschata	D.vertebratus	10	1	7.43238	169	1082.78	0
MORNING SITE	WK3	June_July	Mountainous	Cucumis sativus	D.vertebratus	10	1	68.924	59	85.6015	0
MORNING SITE	WK3	June_July	Mountainous	Citrullus lanatus	D.vertebratus	10	1	21.364	67	209.074	0
MORNING SITE	WK3	June_July	Mountainous	Cucurbita moschata	D.vertebratus	10	1	1.66714	6	64.2674	0
KIFURU	WK3	June_July	Mountainous	Cucumis sativus	D.vertebratus	10	1	53.4731	169	243.113	0
KIFURU	WK3	June_July	Mountainous	Citrullus lanatus	D.vertebratus	10	1	1.92813	110	3565.64	0
KIFURU	WK3	June_July	Mountainous	Cucurbita moschata	D.vertebratus	10	1	1.77568	192	2457.44	0
HORT. UNIT	WK4	June_July	Plateau	Cucumis sativus	D.vertebratus	10	1	37.3167	96	85.7526	3.89459
HORT. UNIT	WK4	June_July	Plateau	Citrullus lanatus	D.vertebratus	10	1	19.9909	126	572.988	91.7151
HORT. UNIT	WK4	June_July	Plateau	Cucurbita moschata	D.vertebratus	10	1	10.0914	35	157.651	14.31
CROP MUSEUM	WK4	June_July	Plateau	Cucumis sativus	D.vertebratus	10	1	37.5063	136	151.086	1.9311
CROP MUSEUM	WK4	June_July	Plateau	Citrullus lanatus	D.vertebratus	10	1	15.7427	36	152.452	10.6059
CROP MUSEUM	WK4	June_July	Plateau	Cucurbita moschata	D.vertebratus	10	1	6.67268	47	171.796	3.35604
SUGECO	WK4	June_July	Plateau	Cucumis sativus	D.vertebratus	10	1	63.012	62	65.596	0
SUGECO	WK4	June_July	Plateau	Citrullus lanatus	D.vertebratus	10	1	18.6942	56	249.632	90.009
SUGECO	WK4	June_July	Plateau	Cucurbita moschata	D.vertebratus	10	1	21.4676	163	446.637	12.2065
MAFIGA	WK4	June_July	Plateau	Cucumis sativus	D.vertebratus	10	1	40.4786	25	29.41	4.94768
MAFIGA	WK4	June_July	Plateau	Citrullus lanatus	D.vertebratus	10	1	21.6508	97	344.632	13.2388
MAFIGA	WK4	June_July	Plateau	Cucurbita moschata	D.vertebratus	10	1	27.869	151	270.91	0
MAZIMBU	WK4	June_July	Plateau	Cucumis sativus	D.vertebratus	10	1	57.0787	48	52.559	0
MAZIMBU	WK4	June_July	Plateau	Citrullus lanatus	D.vertebratus	10	1	34.81	3	5.06954	32.2165
MAZIMBU	WK4	June_July	Plateau	Cucurbita moschata	D.vertebratus	10	1	20.2987	50	164.214	0
RUVUMA	WK4	June_July	Mountainous	Cucumis sativus	D.vertebratus	10	1	105.353	2	1.7258	0
RUVUMA	WK4	June_July	Mountainous	Citrullus lanatus	D.vertebratus	10	1	31.0125	52	104.796	0
RUVUMA	WK4	June_July	Mountainous	Cucurbita moschata	D.vertebratus	10	1	19.2735	81	182.725	0
MGOLA	WK4	June_July	Mountainous	Cucumis sativus	D.vertebratus	10	1	56.9948	125	81.229	0
MGOLA	WK4	June_July	Mountainous	Citrullus lanatus	D.vertebratus	10	1	18.429	92	249.607	0
MGOLA	WK4	June_July	Mountainous	Cucurbita moschata	D.vertebratus	10	1	0.539524	37	3265.67	0
MKUMBULU	WK4	June_July	Mountainous	Cucumis sativus	D.vertebratus	10	1	73.5375	268	182.22	0
MKUMBULU	WK4	June_July	Mountainous	Citrullus lanatus	D.vertebratus	10	1	17.6617	100	314.554	0
MKUMBULU	WK4	June_July	Mountainous	Cucurbita moschata	D.vertebratus	10	1	0.608	27	2960.53	0
MORNING SITE	WK4	June_July	Mountainous	Cucumis sativus	D.vertebratus	10	1	70.746	276	195.064	0
MORNING SITE	WK4	June_July	Mountainous	Citrullus lanatus	D.vertebratus	10	1	19.5383	68	151.32	0
MORNING SITE	WK4	June_July	Mountainous	Cucurbita moschata	D.vertebratus	10	1	3.01951	34	184.592	0
KIFURU	WK4	June_July	Mountainous	Cucumis sativus	D.vertebratus	10	1	61.3344	72	73.3683	0
KIFURU	WK4	June_July	Mountainous	Citrullus lanatus	D.vertebratus	10	1	22.3929	81	150.717	0
KIFURU	WK4	June_July	Mountainous	Cucurbita moschata	D.vertebratus	10	1	9.96182	57	173.389	0
HORT. UNIT	WK5	June_July	Plateau	Cucumis sativus	D.vertebratus	10	1	42.9442	15	29.1076	0
HORT. UNIT	WK5	June_July	Plateau	Citrullus lanatus	D.vertebratus	10	1	29.2936	13	31.6988	4.96352
HORT. UNIT	WK5	June_July	Plateau	Cucurbita moschata	D.vertebratus	10	1	9.73353	77	465.341	9.39386
CROP MUSEUM	WK5	June_July	Plateau	Cucumis sativus	D.vertebratus	10	1	40.1306	42	65.4114	0
CROP MUSEUM	WK5	June_July	Plateau	Citrullus lanatus	D.vertebratus	10	1	6.90154	62	691.039	23.4352
CROP MUSEUM	WK5	June_July	Plateau	Cucurbita moschata	D.vertebratus	10	1	2.81396	215	1591.77	10.0256
SUGECO	WK5	June_July	Plateau	Cucumis sativus	D.vertebratus	10	1	102.68	11	21.4258	0
SUGECO	WK5	June_July	Plateau	Citrullus lanatus	D.vertebratus	10	1	23.7695	30	66.4275	38.7009
SUGECO	WK5	June_July	Plateau	Cucurbita moschata	D.vertebratus	10	1	3.11918	123	646.45	95.435
MAFIGA	WK5	June_July	Plateau	Cucumis sativus	D.vertebratus	10	1	31.2205	233	355.383	7.6815
MAFIGA	WK5	June_July	Plateau	Citrullus lanatus	D.vertebratus	10	1	20.199	49	115.517	47.9359
MAFIGA	WK5	June_July	Plateau	Cucurbita moschata	D.vertebratus	10	1	3.8273	273	1132.22	31.1629
MAZIMBU	WK5	June_July	Plateau	Cucumis sativus	D.vertebratus	10	1	26.0124	35	46.3969	1.21062
MAZIMBU	WK5	June_July	Plateau	Citrullus lanatus	D.vertebratus	10	1	19.5357	33	73.4443	19.1683
MAZIMBU	WK5	June_July	Plateau	Cucurbita moschata	D.vertebratus	10	1	10.3551	87	121.763	0
RUVUMA	WK5	June_July	Mountainous	Cucumis sativus	D.vertebratus	10	1	62.428	9	9.61107	0
RUVUMA	WK5	June_July	Mountainous	Citrullus lanatus	D.vertebratus	10	1	21.39	61	203.7	0
RUVUMA	WK5	June_July	Mountainous	Cucurbita moschata	D.vertebratus	10	1	1.76771	103	1664.78	0
MGOLA	WK5	June_July	Mountainous	Cucumis sativus	D.vertebratus	10	1	58.3493	92	112.622	0
MGOLA	WK5	June_July	Mountainous	Citrullus lanatus	D.vertebratus	10	1	17.3982	48	125.405	0
MGOLA	WK5	June_July	Mountainous	Cucurbita moschata	D.vertebratus	10	1	5.11381	53	246.764	0
MKUMBULU	WK5	June_July	Mountainous	Cucumis sativus	D.vertebratus	10	1	44.7342	3	3.52962	0
MKUMBULU	WK5	June_July	Mountainous	Citrullus lanatus	D.vertebratus	10	1	13.4529	51	108.315	0
MKUMBULU	WK5	June_July	Mountainous	Cucurbita moschata	D.vertebratus	10	1	18.2755	26	71.1335	0
MORNING SITE	WK5	June_July	Mountainous	Cucumis sativus	D.vertebratus	10	1	40.0089	54	71.0367	0
MORNING SITE	WK5	June_July	Mountainous	Citrullus lanatus	D.vertebratus	10	1	24.1906	17	39.0419	0
MORNING SITE	WK5	June_July	Mountainous	Cucurbita moschata	D.vertebratus	10	1	23.7012	8	19.8551	0
KIFURU	WK5	June_July	Mountainous	Cucumis sativus	D.vertebratus	10	1	39.07	75	106.646	0
KIFURU	WK5	June_July	Mountainous	Citrullus lanatus	D.vertebratus	10	1	38.6531	71	141.296	0
KIFURU	WK5	June_July	Mountainous	Cucurbita moschata	D.vertebratus	10	1	20.5209	65	143.977	0
HORT. UNIT	WK1	Sept_Oct	Plateau	Cucumis sativus	D.vertebratus	10	1	43.0442	47	45.4959	0
HORT. UNIT	WK1	Sept_Oct	Plateau	Citrullus lanatus	D.vertebratus	10	1	28.11	85	104.27	0
HORT. UNIT	WK1	Sept_Oct	Plateau	Cucurbita moschata	D.vertebratus	10	1	19.9568	16	32.0693	7.19355
CROP MUSEUM	WK1	Sept_Oct	Plateau	Cucumis sativus	D.vertebratus	10	1	52.176	87	83.3717	10.5428
CROP MUSEUM	WK1	Sept_Oct	Plateau	Citrullus lanatus	D.vertebratus	10	1	31.9595	11	15.6448	3.94034
CROP MUSEUM	WK1	Sept_Oct	Plateau	Cucurbita moschata	D.vertebratus	10	1	4.53	22	4856.51	9.44793
SUGECO	WK1	Sept_Oct	Plateau	Cucumis sativus	D.vertebratus	10	1	82.0036	190	165.498	0
SUGECO	WK1	Sept_Oct	Plateau	Citrullus lanatus	D.vertebratus	10	1	26.3948	57	86.3807	56.6233
SUGECO	WK1	Sept_Oct	Plateau	Cucurbita moschata	D.vertebratus	10	1	0.969355	81	2695.51	0
MAFIGA	WK1	Sept_Oct	Plateau	Cucumis sativus	D.vertebratus	10	1	85.1462	278	251.152	0.888684
MAFIGA	WK1	Sept_Oct	Plateau	Citrullus lanatus	D.vertebratus	10	1	26.5827	31	106.016	1.40168
MAFIGA	WK1	Sept_Oct	Plateau	Cucurbita moschata	D.vertebratus	10	1	1.84672	132	1171.77	0
MAZIMBU	WK1	Sept_Oct	Plateau	Cucumis sativus	D.vertebratus	10	1	35.4231	147	129.682	1.68603
MAZIMBU	WK1	Sept_Oct	Plateau	Citrullus lanatus	D.vertebratus	10	1	5.76	9	781.25	0
MAZIMBU	WK1	Sept_Oct	Plateau	Cucurbita moschata	D.vertebratus	10	1	14.108	59	139.401	3.45117
RUVUMA	WK1	Sept_Oct	Mountainous	Cucumis sativus	D.vertebratus	10	1	36.4991	50	62.2681	0
RUVUMA	WK1	Sept_Oct	Mountainous	Citrullus lanatus	D.vertebratus	10	1	31.2227	18	52.4094	0
RUVUMA	WK1	Sept_Oct	Mountainous	Cucurbita moschata	D.vertebratus	10	1	1.07077	49	3520.11	0
MGOLA	WK1	Sept_Oct	Mountainous	Cucumis sativus	D.vertebratus	10	1	41.2732	15	19.128	0
MGOLA	WK1	Sept_Oct	Mountainous	Citrullus lanatus	D.vertebratus	10	1	7.49818	106	1285.16	1.22671
MGOLA	WK1	Sept_Oct	Mountainous	Cucurbita moschata	D.vertebratus	10	1	1.69705	99	1325.83	0
MKUMBULU	WK1	Sept_Oct	Mountainous	Cucumis sativus	D.vertebratus	10	1	45.4515	147	161.711	0
MKUMBULU	WK1	Sept_Oct	Mountainous	Citrullus lanatus	D.vertebratus	10	1	24.9206	27	67.715	0
MKUMBULU	WK1	Sept_Oct	Mountainous	Cucurbita moschata	D.vertebratus	10	1	2.02045	123	2767.15	0
MORNING SITE	WK1	Sept_Oct	Mountainous	Cucumis sativus	D.vertebratus	10	1	43.4829	51	48.8698	0
MORNING SITE	WK1	Sept_Oct	Mountainous	Citrullus lanatus	D.vertebratus	10	1	15.7388	35	130.812	0
MORNING SITE	WK1	Sept_Oct	Mountainous	Cucurbita moschata	D.vertebratus	10	1	3.272	115	1757.33	0
KIFURU	WK1	Sept_Oct	Mountainous	Cucumis sativus	D.vertebratus	10	1	21.5763	62	58.6433	0
KIFURU	WK1	Sept_Oct	Mountainous	Citrullus lanatus	D.vertebratus	10	1	1.427	80	1868.72	0
KIFURU	WK1	Sept_Oct	Mountainous	Cucurbita moschata	D.vertebratus	10	1	4.3784	282	2576.28	0
HORT. UNIT	WK2	Sept_Oct	Plateau	Cucumis sativus	D.vertebratus	10	1	45.6587	21	28.7459	0
HORT. UNIT	WK2	Sept_Oct	Plateau	Citrullus lanatus	D.vertebratus	10	1	4.06316	10	64.7668	12.5997
HORT. UNIT	WK2	Sept_Oct	Plateau	Cucurbita moschata	D.vertebratus	10	1	1.89697	18	287.54	0
CROP MUSEUM	WK2	Sept_Oct	Plateau	Cucumis sativus	D.vertebratus	10	1	68.6615	10	11.2032	0
CROP MUSEUM	WK2	Sept_Oct	Plateau	Citrullus lanatus	D.vertebratus	10	1	12.9807	34	93.5454	22.7308
CROP MUSEUM	WK2	Sept_Oct	Plateau	Cucurbita moschata	D.vertebratus	10	1	4.28923	7	125.538	0
SUGECO	WK2	Sept_Oct	Plateau	Cucumis sativus	D.vertebratus	10	1	67.0717	25	31.0613	0
SUGECO	WK2	Sept_Oct	Plateau	Citrullus lanatus	D.vertebratus	10	1	10.7091	19	77.1386	28.8566
SUGECO	WK2	Sept_Oct	Plateau	Cucurbita moschata	D.vertebratus	10	1	8.61867	0	0	0
MAFIGA	WK2	Sept_Oct	Plateau	Cucumis sativus	D.vertebratus	10	1	84.4622	35	46.0429	0
MAFIGA	WK2	Sept_Oct	Plateau	Citrullus lanatus	D.vertebratus	10	1	10.09	31	105.943	0
MAFIGA	WK2	Sept_Oct	Plateau	Cucurbita moschata	D.vertebratus	10	1	7.18222	26	134.076	0
MAZIMBU	WK2	Sept_Oct	Plateau	Cucumis sativus	D.vertebratus	10	1	92.2537	19	25.7442	0
MAZIMBU	WK2	Sept_Oct	Plateau	Citrullus lanatus	D.vertebratus	10	1	17.4726	60	180.734	6.9629
MAZIMBU	WK2	Sept_Oct	Plateau	Cucurbita moschata	D.vertebratus	10	1	7.38714	26	167.601	0
RUVUMA	WK2	Sept_Oct	Mountainous	Cucumis sativus	D.vertebratus	10	1	50.3718	6	7.00673	0
RUVUMA	WK2	Sept_Oct	Mountainous	Citrullus lanatus	D.vertebratus	10	1	29.7136	0	0	0
RUVUMA	WK2	Sept_Oct	Mountainous	Cucurbita moschata	D.vertebratus	10	1	7.18222	39	150.835	0
MGOLA	WK2	Sept_Oct	Mountainous	Cucumis sativus	D.vertebratus	10	1	50.5977	129	115.887	0
MGOLA	WK2	Sept_Oct	Mountainous	Citrullus lanatus	D.vertebratus	10	1	16.7578	49	127.131	1.42225
MGOLA	WK2	Sept_Oct	Mountainous	Cucurbita moschata	D.vertebratus	10	1	2.18714	22	1436.97	0
MKUMBULU	WK2	Sept_Oct	Mountainous	Cucumis sativus	D.vertebratus	10	1	57.0396	182	118.176	0
MKUMBULU	WK2	Sept_Oct	Mountainous	Citrullus lanatus	D.vertebratus	10	1	15.3869	29	72.4891	0
MKUMBULU	WK2	Sept_Oct	Mountainous	Cucurbita moschata	D.vertebratus	10	1	2.27395	50	271.459	0
MORNING SITE	WK2	Sept_Oct	Mountainous	Cucumis sativus	D.vertebratus	10	1	79.8516	206	135.778	0
MORNING SITE	WK2	Sept_Oct	Mountainous	Citrullus lanatus	D.vertebratus	10	1	21.2127	55	117.854	0
MORNING SITE	WK2	Sept_Oct	Mountainous	Cucurbita moschata	D.vertebratus	10	1	8.22239	336	888.348	0
KIFURU	WK2	Sept_Oct	Mountainous	Cucumis sativus	D.vertebratus	10	1	50.0575	102	101.883	0
KIFURU	WK2	Sept_Oct	Mountainous	Citrullus lanatus	D.vertebratus	10	1	0	0	0	0
KIFURU	WK2	Sept_Oct	Mountainous	Cucurbita moschata	D.vertebratus	10	1	9.33	71	237.808	0
HORT. UNIT	WK3	Sept_Oct	Plateau	Cucumis sativus	D.vertebratus	10	1	46.1417	5	6.02011	0
HORT. UNIT	WK3	Sept_Oct	Plateau	Citrullus lanatus	D.vertebratus	10	1	27.4643	17	88.4265	21.3972
HORT. UNIT	WK3	Sept_Oct	Plateau	Cucurbita moschata	D.vertebratus	10	1	0.735714	30	5825.24	0
CROP MUSEUM	WK3	Sept_Oct	Plateau	Cucumis sativus	D.vertebratus	10	1	42.4767	75	147.14	0
CROP MUSEUM	WK3	Sept_Oct	Plateau	Citrullus lanatus	D.vertebratus	10	1	8.26556	31	416.723	49.1245
CROP MUSEUM	WK3	Sept_Oct	Plateau	Cucurbita moschata	D.vertebratus	10	1	7.47077	8	82.3723	0
SUGECO	WK3	Sept_Oct	Plateau	Cucumis sativus	D.vertebratus	10	1	73.9908	9	9.35668	15.3315
SUGECO	WK3	Sept_Oct	Plateau	Citrullus lanatus	D.vertebratus	10	1	25.535	18	50.3511	24.211
SUGECO	WK3	Sept_Oct	Plateau	Cucurbita moschata	D.vertebratus	10	1	14.2996	47	136.95	0
MAFIGA	WK3	Sept_Oct	Plateau	Cucumis sativus	D.vertebratus	10	1	68.9	30	36.2845	3.62608
MAFIGA	WK3	Sept_Oct	Plateau	Citrullus lanatus	D.vertebratus	10	1	15.7493	16	72.5656	39.2784
MAFIGA	WK3	Sept_Oct	Plateau	Cucurbita moschata	D.vertebratus	10	1	15.6356	3	7.10631	0
MAZIMBU	WK3	Sept_Oct	Plateau	Cucumis sativus	D.vertebratus	10	1	58.2126	43	32.1162	0.523711
MAZIMBU	WK3	Sept_Oct	Plateau	Citrullus lanatus	D.vertebratus	10	1	18.3789	30	85.9107	6.13334
MAZIMBU	WK3	Sept_Oct	Plateau	Cucurbita moschata	D.vertebratus	10	1	17.7011	16	25.1083	0
RUVUMA	WK3	Sept_Oct	Mountainous	Cucumis sativus	D.vertebratus	10	1	34.4628	13	15.0887	0
RUVUMA	WK3	Sept_Oct	Mountainous	Citrullus lanatus	D.vertebratus	10	1	0	0	0	0
RUVUMA	WK3	Sept_Oct	Mountainous	Cucurbita moschata	D.vertebratus	10	1	16.7638	20	149.131	0
MGOLA	WK3	Sept_Oct	Mountainous	Cucumis sativus	D.vertebratus	10	1	54.13	32	36.9481	0
MGOLA	WK3	Sept_Oct	Mountainous	Citrullus lanatus	D.vertebratus	10	1	22.9662	0	0	0
MGOLA	WK3	Sept_Oct	Mountainous	Cucurbita moschata	D.vertebratus	10	1	20.4857	40	278.94	0
MKUMBULU	WK3	Sept_Oct	Mountainous	Cucumis sativus	D.vertebratus	10	1	44.4748	23	24.6261	0
MKUMBULU	WK3	Sept_Oct	Mountainous	Citrullus lanatus	D.vertebratus	10	1	24.3255	9	33.6348	0
MKUMBULU	WK3	Sept_Oct	Mountainous	Cucurbita moschata	D.vertebratus	10	1	30.3618	25	74.8548	0
MORNING SITE	WK3	Sept_Oct	Mountainous	Cucumis sativus	D.vertebratus	10	1	40.5927	86	96.3003	0
MORNING SITE	WK3	Sept_Oct	Mountainous	Citrullus lanatus	D.vertebratus	10	1	15.3106	99	404.131	0
MORNING SITE	WK3	Sept_Oct	Mountainous	Cucurbita moschata	D.vertebratus	10	1	16.765	7	29.824	0
KIFURU	WK3	Sept_Oct	Mountainous	Cucumis sativus	D.vertebratus	10	1	51.6447	0	0	0
KIFURU	WK3	Sept_Oct	Mountainous	Citrullus lanatus	D.vertebratus	10	1	17.6274	22	65.6873	0
KIFURU	WK3	Sept_Oct	Mountainous	Cucurbita moschata	D.vertebratus	10	1	12.3071	0	0	0
HORT. UNIT	WK4	Sept_Oct	Plateau	Cucumis sativus	D.vertebratus	10	1	0	0	0	0
HORT. UNIT	WK4	Sept_Oct	Plateau	Citrullus lanatus	D.vertebratus	10	1	24.4973	11	29.9352	13.1375
HORT. UNIT	WK4	Sept_Oct	Plateau	Cucurbita moschata	D.vertebratus	10	1	9.37714	10	38.0865	0
CROP MUSEUM	WK4	Sept_Oct	Plateau	Cucumis sativus	D.vertebratus	10	1	33.0409	17	23.387	0
CROP MUSEUM	WK4	Sept_Oct	Plateau	Citrullus lanatus	D.vertebratus	10	1	61.7	22	27.4	1.83803
CROP MUSEUM	WK4	Sept_Oct	Plateau	Cucurbita moschata	D.vertebratus	10	1	19.6825	26	82.5607	2.05645
SUGECO	WK4	Sept_Oct	Plateau	Cucumis sativus	D.vertebratus	10	1	36.0938	88	101.587	0.95142
SUGECO	WK4	Sept_Oct	Plateau	Citrullus lanatus	D.vertebratus	10	1	17.7023	0	0	18.137
SUGECO	WK4	Sept_Oct	Plateau	Cucurbita moschata	D.vertebratus	10	1	19.967	20	50.0826	5.76352
MAFIGA	WK4	Sept_Oct	Plateau	Cucumis sativus	D.vertebratus	10	1	70.2953	29	27.503	0
MAFIGA	WK4	Sept_Oct	Plateau	Citrullus lanatus	D.vertebratus	10	1	18.8359	27	84.3197	25.483
MAFIGA	WK4	Sept_Oct	Plateau	Cucurbita moschata	D.vertebratus	10	1	130.205	25	96.0025	5.65477
MAZIMBU	WK4	Sept_Oct	Plateau	Cucumis sativus	D.vertebratus	10	1	48.1367	49	48.4731	0
MAZIMBU	WK4	Sept_Oct	Plateau	Citrullus lanatus	D.vertebratus	10	1	18.0775	7	19.3611	133.085
MAZIMBU	WK4	Sept_Oct	Plateau	Cucurbita moschata	D.vertebratus	10	1	49.2389	73	164.73	1.19939
RUVUMA	WK4	Sept_Oct	Mountainous	Cucumis sativus	D.vertebratus	10	1	46.1867	20	48.1139	0
RUVUMA	WK4	Sept_Oct	Mountainous	Citrullus lanatus	D.vertebratus	10	1	30.112	19	126.196	0
RUVUMA	WK4	Sept_Oct	Mountainous	Cucurbita moschata	D.vertebratus	10	1	3.835	21	2737.94	0
MGOLA	WK4	Sept_Oct	Mountainous	Cucumis sativus	D.vertebratus	10	1	46.588	34	72.9802	0
MGOLA	WK4	Sept_Oct	Mountainous	Citrullus lanatus	D.vertebratus	10	1	9.81	27	393.185	0
MGOLA	WK4	Sept_Oct	Mountainous	Cucurbita moschata	D.vertebratus	10	1	3.76394	23	185.17	0
MKUMBULU	WK4	Sept_Oct	Mountainous	Cucumis sativus	D.vertebratus	10	1	35.645	55	110.214	0
MKUMBULU	WK4	Sept_Oct	Mountainous	Citrullus lanatus	D.vertebratus	10	1	27.4909	11	36.3757	0
MKUMBULU	WK4	Sept_Oct	Mountainous	Cucurbita moschata	D.vertebratus	10	1	5.08129	144	914.17	0
MORNING SITE	WK4	Sept_Oct	Mountainous	Cucumis sativus	D.vertebratus	10	1	66.5491	141	192.612	0
MORNING SITE	WK4	Sept_Oct	Mountainous	Citrullus lanatus	D.vertebratus	10	1	19.1527	16	75.9446	0
MORNING SITE	WK4	Sept_Oct	Mountainous	Cucurbita moschata	D.vertebratus	10	1	4.27	39	190.281	0
KIFURU	WK4	Sept_Oct	Mountainous	Cucumis sativus	D.vertebratus	10	1	7.36091	21	259.355	0
KIFURU	WK4	Sept_Oct	Mountainous	Citrullus lanatus	D.vertebratus	10	1	18.8924	11	34.2498	0
KIFURU	WK4	Sept_Oct	Mountainous	Cucurbita moschata	D.vertebratus	10	1	7.18661	69	171.45	0
HORT. UNIT	WK5	Sept_Oct	Plateau	Cucumis sativus	D.vertebratus	10	1	33.2867	17	21.2798	0
HORT. UNIT	WK5	Sept_Oct	Plateau	Citrullus lanatus	D.vertebratus	10	1	9.63625	5	64.8593	27.147
HORT. UNIT	WK5	Sept_Oct	Plateau	Cucurbita moschata	D.vertebratus	10	1	161.01	9	55.8971	1.43672
CROP MUSEUM	WK5	Sept_Oct	Plateau	Cucumis sativus	D.vertebratus	10	1	55.5769	0	0	7.07925
CROP MUSEUM	WK5	Sept_Oct	Plateau	Citrullus lanatus	D.vertebratus	10	1	13.4018	31	210.284	4.44887
CROP MUSEUM	WK5	Sept_Oct	Plateau	Cucurbita moschata	D.vertebratus	10	1	17.585	27	767.7	1.93512
SUGECO	WK5	Sept_Oct	Plateau	Cucumis sativus	D.vertebratus	10	1	36.0854	48	51.1607	0
SUGECO	WK5	Sept_Oct	Plateau	Citrullus lanatus	D.vertebratus	10	1	15.3562	9	36.63	26.2249
SUGECO	WK5	Sept_Oct	Plateau	Cucurbita moschata	D.vertebratus	10	1	7.72545	10	58.8374	18.1731
MAFIGA	WK5	Sept_Oct	Plateau	Cucumis sativus	D.vertebratus	10	1	35.94	6	7.25847	1.41695
MAFIGA	WK5	Sept_Oct	Plateau	Citrullus lanatus	D.vertebratus	10	1	21.962	12	36.4266	7.67552
MAFIGA	WK5	Sept_Oct	Plateau	Cucurbita moschata	D.vertebratus	10	1	6.07	0	0	0
MAZIMBU	WK5	Sept_Oct	Plateau	Cucumis sativus	D.vertebratus	10	1	42.3224	3	3.37545	0
MAZIMBU	WK5	Sept_Oct	Plateau	Citrullus lanatus	D.vertebratus	10	1	28.35	2	5.42667	71.3305
MAZIMBU	WK5	Sept_Oct	Plateau	Cucurbita moschata	D.vertebratus	10	1	7.45447	4	14.1208	7.46965
RUVUMA	WK5	Sept_Oct	Mountainous	Cucumis sativus	D.vertebratus	10	1	54.5019	7	8.02725	0
RUVUMA	WK5	Sept_Oct	Mountainous	Citrullus lanatus	D.vertebratus	10	1	23.7418	3	7.43292	13.025
RUVUMA	WK5	Sept_Oct	Mountainous	Cucurbita moschata	D.vertebratus	10	1	8.67143	28	65.8979	0
MGOLA	WK5	Sept_Oct	Mountainous	Cucumis sativus	D.vertebratus	10	1	40.928	7	8.5516	0
MGOLA	WK5	Sept_Oct	Mountainous	Citrullus lanatus	D.vertebratus	10	1	0	0	0	0
MGOLA	WK5	Sept_Oct	Mountainous	Cucurbita moschata	D.vertebratus	10	1	72.816	15	41.1997	0
MKUMBULU	WK5	Sept_Oct	Mountainous	Cucumis sativus	D.vertebratus	10	1	42.5406	11	15.2104	0
MKUMBULU	WK5	Sept_Oct	Mountainous	Citrullus lanatus	D.vertebratus	10	1	21.162	0	0	0
MKUMBULU	WK5	Sept_Oct	Mountainous	Cucurbita moschata	D.vertebratus	10	1	19.949	23	57.647	0
MORNING SITE	WK5	Sept_Oct	Mountainous	Cucumis sativus	D.vertebratus	10	1	63.1813	146	154.054	0
MORNING SITE	WK5	Sept_Oct	Mountainous	Citrullus lanatus	D.vertebratus	10	1	19.2356	0	0	0
MORNING SITE	WK5	Sept_Oct	Mountainous	Cucurbita moschata	D.vertebratus	10	1	24.4254	71	223.601	0
KIFURU	WK5	Sept_Oct	Mountainous	Cucumis sativus	D.vertebratus	10	1	38.4119	68	84.2993	0
KIFURU	WK5	Sept_Oct	Mountainous	Citrullus lanatus	D.vertebratus	10	1	17.983	29	70.1144	0
KIFURU	WK5	Sept_Oct	Mountainous	Cucurbita moschata	D.vertebratus	10	1	27.4612	15	34.139	0
HORT. UNIT	WK1	March_April	Plateau	Cucumis sativus	D.ciliatus	10	1	119.927	20	27.7948	0
HORT. UNIT	WK1	March_April	Plateau	Citrullus lanatus	D.ciliatus	10	1	25.2056	11	48.4902	0
HORT. UNIT	WK1	March_April	Plateau	Cucurbita moschata	D.ciliatus	10	1	82.0546	6	5.62477	0
CROP MUSEUM	WK1	March_April	Plateau	Cucumis sativus	D.ciliatus	10	1	63.1864	1	1.43875	0
CROP MUSEUM	WK1	March_April	Plateau	Citrullus lanatus	D.ciliatus	10	1	30.3561	17	31.1122	0
CROP MUSEUM	WK1	March_April	Plateau	Cucurbita moschata	D.ciliatus	10	1	33.7136	19	15.6547	13.3887
SUGECO	WK1	March_April	Plateau	Cucumis sativus	D.ciliatus	10	1	27.9063	0	0	0
SUGECO	WK1	March_April	Plateau	Citrullus lanatus	D.ciliatus	10	1	30.8794	26	49.5285	0
SUGECO	WK1	March_April	Plateau	Cucurbita moschata	D.ciliatus	10	1	50.1833	0	0	0
MAFIGA	WK1	March_April	Plateau	Cucumis sativus	D.ciliatus	10	1	50.8076	11	12.7355	0
MAFIGA	WK1	March_April	Plateau	Citrullus lanatus	D.ciliatus	10	1	39.0983	105	89.5179	0
MAFIGA	WK1	March_April	Plateau	Cucurbita moschata	D.ciliatus	10	1	15.5623	0	0	0
MAZIMBU	WK1	March_April	Plateau	Cucumis sativus	D.ciliatus	10	1	51.3745	1	1.76954	1.38974
MAZIMBU	WK1	March_April	Plateau	Citrullus lanatus	D.ciliatus	10	1	59.3907	6	6.73506	0
MAZIMBU	WK1	March_April	Plateau	Cucurbita moschata	D.ciliatus	10	1	19.3472	23	47.5521	0
RUVUMA	WK1	March_April	Mountainous	Cucumis sativus	D.ciliatus	10	1	30.864	10	10.8001	0
RUVUMA	WK1	March_April	Mountainous	Citrullus lanatus	D.ciliatus	10	1	21.2871	66	182.381	0
RUVUMA	WK1	March_April	Mountainous	Cucurbita moschata	D.ciliatus	10	1	5.9581	41	327.685	0
MGOLA	WK1	March_April	Mountainous	Cucumis sativus	D.ciliatus	10	1	67.4915	50	56.9872	0
MGOLA	WK1	March_April	Mountainous	Citrullus lanatus	D.ciliatus	10	1	66.4237	54	50.8101	0
MGOLA	WK1	March_April	Mountainous	Cucurbita moschata	D.ciliatus	10	1	1.48841	29	309.267	6.04339
MKUMBULU	WK1	March_April	Mountainous	Cucumis sativus	D.ciliatus	10	1	77.1767	29	31.3134	0
MKUMBULU	WK1	March_April	Mountainous	Citrullus lanatus	D.ciliatus	10	1	59.07	11	10.9541	5.82326
MKUMBULU	WK1	March_April	Mountainous	Cucurbita moschata	D.ciliatus	10	1	48.539	50	49.0523	0
MORNING SITE	WK1	March_April	Mountainous	Cucumis sativus	D.ciliatus	10	1	58.3053	3	2.70807	0
MORNING SITE	WK1	March_April	Mountainous	Citrullus lanatus	D.ciliatus	10	1	127.609	39	33.9579	0
MORNING SITE	WK1	March_April	Mountainous	Cucurbita moschata	D.ciliatus	10	1	57.4083	14	13.5482	0
KIFURU	WK1	March_April	Mountainous	Cucumis sativus	D.ciliatus	10	1	59.0014	34	41.1612	4.81139
KIFURU	WK1	March_April	Mountainous	Citrullus lanatus	D.ciliatus	10	1	81.9807	29	25.2673	0
KIFURU	WK1	March_April	Mountainous	Cucurbita moschata	D.ciliatus	10	1	32.7262	10	10.5367	0
HORT. UNIT	WK2	March_April	Plateau	Cucumis sativus	D.ciliatus	10	1	59.311	32	26.9764	0
HORT. UNIT	WK2	March_April	Plateau	Citrullus lanatus	D.ciliatus	10	1	69.6141	20	16.8999	0
HORT. UNIT	WK2	March_April	Plateau	Cucurbita moschata	D.ciliatus	10	1	43.4635	30	34.5117	7.78877
CROP MUSEUM	WK2	March_April	Plateau	Cucumis sativus	D.ciliatus	10	1	63.9464	21	23.4571	0.750373
CROP MUSEUM	WK2	March_April	Plateau	Citrullus lanatus	D.ciliatus	10	1	57.4473	7	8.12338	0
CROP MUSEUM	WK2	March_April	Plateau	Cucurbita moschata	D.ciliatus	10	1	31.0284	28	36.096	50.9461
SUGECO	WK2	March_April	Plateau	Cucumis sativus	D.ciliatus	10	1	100.497	55	28.8041	1.07231
SUGECO	WK2	March_April	Plateau	Citrullus lanatus	D.ciliatus	10	1	97.826	12	12.2667	0
SUGECO	WK2	March_April	Plateau	Cucurbita moschata	D.ciliatus	10	1	35.5362	0	0	13.8889
MAFIGA	WK2	March_April	Plateau	Cucumis sativus	D.ciliatus	10	1	78.9617	44	46.436	0
MAFIGA	WK2	March_April	Plateau	Citrullus lanatus	D.ciliatus	10	1	44.2932	112	133.085	0
MAFIGA	WK2	March_April	Plateau	Cucurbita moschata	D.ciliatus	10	1	41.688	27	32.3834	15.4436
MAZIMBU	WK2	March_April	Plateau	Cucumis sativus	D.ciliatus	10	1	83.2422	0	0	0
MAZIMBU	WK2	March_April	Plateau	Citrullus lanatus	D.ciliatus	10	1	71.1746	70	75.6536	0
MAZIMBU	WK2	March_April	Plateau	Cucurbita moschata	D.ciliatus	10	1	42.2763	40	49.7977	0
RUVUMA	WK2	March_April	Mountainous	Cucumis sativus	D.ciliatus	10	1	43.68	13	22.8938	0
RUVUMA	WK2	March_April	Mountainous	Citrullus lanatus	D.ciliatus	10	1	2.445	9	920.245	0
RUVUMA	WK2	March_April	Mountainous	Cucurbita moschata	D.ciliatus	10	1	41.8267	32	255.021	0
MGOLA	WK2	March_April	Mountainous	Cucumis sativus	D.ciliatus	10	1	78.2509	21	24.397	0
MGOLA	WK2	March_April	Mountainous	Citrullus lanatus	D.ciliatus	10	1	82.75	57	688.822	0
MGOLA	WK2	March_April	Mountainous	Cucurbita moschata	D.ciliatus	10	1	16.1879	18	46.3309	0
MKUMBULU	WK2	March_April	Mountainous	Cucumis sativus	D.ciliatus	10	1	36.1135	39	41.5358	0
MKUMBULU	WK2	March_April	Mountainous	Citrullus lanatus	D.ciliatus	10	1	8.6	1	23.2558	0
MKUMBULU	WK2	March_April	Mountainous	Cucurbita moschata	D.ciliatus	10	1	8.363	54	215.234	0
MORNING SITE	WK2	March_April	Mountainous	Cucumis sativus	D.ciliatus	10	1	44.4654	60	51.8986	0
MORNING SITE	WK2	March_April	Mountainous	Citrullus lanatus	D.ciliatus	10	1	17.0722	34	221.282	26.8853
MORNING SITE	WK2	March_April	Mountainous	Cucurbita moschata	D.ciliatus	10	1	4.96962	89	337.902	0
KIFURU	WK2	March_April	Mountainous	Cucumis sativus	D.ciliatus	10	1	46.0247	19	21.7274	0
KIFURU	WK2	March_April	Mountainous	Citrullus lanatus	D.ciliatus	10	1	39.9867	86	179.226	0
KIFURU	WK2	March_April	Mountainous	Cucurbita moschata	D.ciliatus	10	1	25.1979	27	25.5124	0
HORT. UNIT	WK3	March_April	Plateau	Cucumis sativus	D.ciliatus	10	1	43.8185	20	22.8214	0
HORT. UNIT	WK3	March_April	Plateau	Citrullus lanatus	D.ciliatus	10	1	6.16769	49	611.125	0
HORT. UNIT	WK3	March_April	Plateau	Cucurbita moschata	D.ciliatus	10	1	16.1469	65	251.597	0
CROP MUSEUM	WK3	March_April	Plateau	Cucumis sativus	D.ciliatus	10	1	50.886	15	19.6518	0
CROP MUSEUM	WK3	March_April	Plateau	Citrullus lanatus	D.ciliatus	10	1	49.425	19	27.4586	0
CROP MUSEUM	WK3	March_April	Plateau	Cucurbita moschata	D.ciliatus	10	1	15.3247	117	449.102	19.9124
SUGECO	WK3	March_April	Plateau	Cucumis sativus	D.ciliatus	10	1	92.803	15	16.1633	0
SUGECO	WK3	March_April	Plateau	Citrullus lanatus	D.ciliatus	10	1	36.9185	3	6.25078	0
SUGECO	WK3	March_April	Plateau	Cucurbita moschata	D.ciliatus	10	1	9.23769	26	108.252	109.901
MAFIGA	WK3	March_April	Plateau	Cucumis sativus	D.ciliatus	10	1	38.4981	61	75.4521	0
MAFIGA	WK3	March_April	Plateau	Citrullus lanatus	D.ciliatus	10	1	42.4888	38	55.8971	0
MAFIGA	WK3	March_April	Plateau	Cucurbita moschata	D.ciliatus	10	1	8.80393	66	267.738	27.9007
MAZIMBU	WK3	March_April	Plateau	Cucumis sativus	D.ciliatus	10	1	65.0914	45	49.3811	0
MAZIMBU	WK3	March_April	Plateau	Citrullus lanatus	D.ciliatus	10	1	37.3305	111	156.497	5.71483
MAZIMBU	WK3	March_April	Plateau	Cucurbita moschata	D.ciliatus	10	1	32.0894	190	328.942	0
RUVUMA	WK3	March_April	Mountainous	Cucumis sativus	D.ciliatus	10	1	93.7717	19	16.885	0
RUVUMA	WK3	March_April	Mountainous	Citrullus lanatus	D.ciliatus	10	1	33.9729	36	50.4605	0
RUVUMA	WK3	March_April	Mountainous	Cucurbita moschata	D.ciliatus	10	1	48.1587	33	45.6823	0
MGOLA	WK3	March_April	Mountainous	Cucumis sativus	D.ciliatus	10	1	49.2342	25	26.7251	0
MGOLA	WK3	March_April	Mountainous	Citrullus lanatus	D.ciliatus	10	1	0	0	0	2.21425
MGOLA	WK3	March_April	Mountainous	Cucurbita moschata	D.ciliatus	10	1	38.3276	42	64.4597	5.25569
MKUMBULU	WK3	March_April	Mountainous	Cucumis sativus	D.ciliatus	10	1	47.9617	29	26.2891	0
MKUMBULU	WK3	March_April	Mountainous	Citrullus lanatus	D.ciliatus	10	1	42.7716	58	54.2416	0
MKUMBULU	WK3	March_April	Mountainous	Cucurbita moschata	D.ciliatus	10	1	39.4559	61	90.943	0
MORNING SITE	WK3	March_April	Mountainous	Cucumis sativus	D.ciliatus	10	1	72.2013	0	0	0
MORNING SITE	WK3	March_April	Mountainous	Citrullus lanatus	D.ciliatus	10	1	43.3726	28	33.9773	5.59456
MORNING SITE	WK3	March_April	Mountainous	Cucurbita moschata	D.ciliatus	10	1	38.4439	12	13.5714	8.74151
KIFURU	WK3	March_April	Mountainous	Cucumis sativus	D.ciliatus	10	1	50.41	22	31.173	0
KIFURU	WK3	March_April	Mountainous	Citrullus lanatus	D.ciliatus	10	1	56.9994	17	18.6406	0
KIFURU	WK3	March_April	Mountainous	Cucurbita moschata	D.ciliatus	10	1	53.2156	20	23.4893	0
HORT. UNIT	WK4	March_April	Plateau	Cucumis sativus	D.ciliatus	10	1	61.8467	44	39.5243	0
HORT. UNIT	WK4	March_April	Plateau	Citrullus lanatus	D.ciliatus	10	1	13.63	34	1247.25	0
HORT. UNIT	WK4	March_April	Plateau	Cucurbita moschata	D.ciliatus	10	1	21.535	19	441.142	0
CROP MUSEUM	WK4	March_April	Plateau	Cucumis sativus	D.ciliatus	10	1	58.2856	2	2.14461	16.6305
CROP MUSEUM	WK4	March_April	Plateau	Citrullus lanatus	D.ciliatus	10	1	14.73	6	11.3148	0
CROP MUSEUM	WK4	March_April	Plateau	Cucurbita moschata	D.ciliatus	10	1	9	3	41.6667	8.74241
SUGECO	WK4	March_April	Plateau	Cucumis sativus	D.ciliatus	10	1	62.438	29	30.964	0
SUGECO	WK4	March_April	Plateau	Citrullus lanatus	D.ciliatus	10	1	24.9079	158	192.223	0
SUGECO	WK4	March_April	Plateau	Cucurbita moschata	D.ciliatus	10	1	5.0045	79	789.29	11.3282
MAFIGA	WK4	March_April	Plateau	Cucumis sativus	D.ciliatus	10	1	39.8162	5	5.97986	0
MAFIGA	WK4	March_April	Plateau	Citrullus lanatus	D.ciliatus	10	1	51.0223	167	148.776	0
MAFIGA	WK4	March_April	Plateau	Cucurbita moschata	D.ciliatus	10	1	11.0344	40	226.565	26.5766
MAZIMBU	WK4	March_April	Plateau	Cucumis sativus	D.ciliatus	10	1	35.1012	36	60.3298	1.15777
MAZIMBU	WK4	March_April	Plateau	Citrullus lanatus	D.ciliatus	10	1	20.7	40	66.6333	6.82041
MAZIMBU	WK4	March_April	Plateau	Cucurbita moschata	D.ciliatus	10	1	9.28958	32	71.765	0
RUVUMA	WK4	March_April	Mountainous	Cucumis sativus	D.ciliatus	10	1	44.7907	40	63.7887	0
RUVUMA	WK4	March_April	Mountainous	Citrullus lanatus	D.ciliatus	10	1	0	0	0	0
RUVUMA	WK4	March_April	Mountainous	Cucurbita moschata	D.ciliatus	10	1	1.03167	0	0	0
MGOLA	WK4	March_April	Mountainous	Cucumis sativus	D.ciliatus	10	1	40.8713	27	41.2882	0
MGOLA	WK4	March_April	Mountainous	Citrullus lanatus	D.ciliatus	10	1	23.9915	0	0	0
MGOLA	WK4	March_April	Mountainous	Cucurbita moschata	D.ciliatus	10	1	4.845	15	309.598	0
MKUMBULU	WK4	March_April	Mountainous	Cucumis sativus	D.ciliatus	10	1	31.8226	10	16.539	0
MKUMBULU	WK4	March_April	Mountainous	Citrullus lanatus	D.ciliatus	10	1	20.0031	97	303.078	0
MKUMBULU	WK4	March_April	Mountainous	Cucurbita moschata	D.ciliatus	10	1	6.8387	137	871.003	0
MORNING SITE	WK4	March_April	Mountainous	Cucumis sativus	D.ciliatus	10	1	21.6019	106	181.74	0
MORNING SITE	WK4	March_April	Mountainous	Citrullus lanatus	D.ciliatus	10	1	33.33	132	440.044	0
MORNING SITE	WK4	March_April	Mountainous	Cucurbita moschata	D.ciliatus	10	1	10.2404	149	606.258	0
KIFURU	WK4	March_April	Mountainous	Cucumis sativus	D.ciliatus	10	1	29.8212	37	49.6291	0
KIFURU	WK4	March_April	Mountainous	Citrullus lanatus	D.ciliatus	10	1	18.2394	56	180.604	4.74654
KIFURU	WK4	March_April	Mountainous	Cucurbita moschata	D.ciliatus	10	1	8.98143	139	552.728	0
HORT. UNIT	WK5	March_April	Plateau	Cucumis sativus	D.ciliatus	10	1	79.7189	5	6.96893	0
HORT. UNIT	WK5	March_April	Plateau	Citrullus lanatus	D.ciliatus	10	1	25.0192	36	119.908	0
HORT. UNIT	WK5	March_April	Plateau	Cucurbita moschata	D.ciliatus	10	1	9.5716	27	112.834	0
CROP MUSEUM	WK5	March_April	Plateau	Cucumis sativus	D.ciliatus	10	1	91.8933	0	0	0
CROP MUSEUM	WK5	March_April	Plateau	Citrullus lanatus	D.ciliatus	10	1	53.5564	126	213.878	0
CROP MUSEUM	WK5	March_April	Plateau	Cucurbita moschata	D.ciliatus	10	1	8.63086	28	40.0515	0
SUGECO	WK5	March_April	Plateau	Cucumis sativus	D.ciliatus	10	1	50.7306	25	27.3778	0
SUGECO	WK5	March_April	Plateau	Citrullus lanatus	D.ciliatus	10	1	57.825	15	25.9403	0
SUGECO	WK5	March_April	Plateau	Cucurbita moschata	D.ciliatus	10	1	11.4514	13	18.0195	0
MAFIGA	WK5	March_April	Plateau	Cucumis sativus	D.ciliatus	10	1	52.553	47	44.7168	0
MAFIGA	WK5	March_April	Plateau	Citrullus lanatus	D.ciliatus	10	1	91.8933	15	18.137	0
MAFIGA	WK5	March_April	Plateau	Cucurbita moschata	D.ciliatus	10	1	26.6931	71	102.303	2.83471
MAZIMBU	WK5	March_April	Plateau	Cucumis sativus	D.ciliatus	10	1	87.703	0	0	0
MAZIMBU	WK5	March_April	Plateau	Citrullus lanatus	D.ciliatus	10	1	87.703	44	50.1693	0
MAZIMBU	WK5	March_April	Plateau	Cucurbita moschata	D.ciliatus	10	1	38.2791	21	23.8523	0
RUVUMA	WK5	March_April	Mountainous	Cucumis sativus	D.ciliatus	10	1	109.78	35	16.78	0
RUVUMA	WK5	March_April	Mountainous	Citrullus lanatus	D.ciliatus	10	1	26.1943	8	43.63	0
RUVUMA	WK5	March_April	Mountainous	Cucurbita moschata	D.ciliatus	10	1	15.135	12	198.216	0
MGOLA	WK5	March_April	Mountainous	Cucumis sativus	D.ciliatus	10	1	113.283	16	11.77	0
MGOLA	WK5	March_April	Mountainous	Citrullus lanatus	D.ciliatus	10	1	56.3333	74	145.957	6.67676
MGOLA	WK5	March_April	Mountainous	Cucurbita moschata	D.ciliatus	10	1	11.6718	69	537.425	0
MKUMBULU	WK5	March_April	Mountainous	Cucumis sativus	D.ciliatus	10	1	61.6725	9	12.161	0
MKUMBULU	WK5	March_April	Mountainous	Citrullus lanatus	D.ciliatus	10	1	35.2403	43	39.3611	0
MKUMBULU	WK5	March_April	Mountainous	Cucurbita moschata	D.ciliatus	10	1	8.31105	20	126.654	0
MORNING SITE	WK5	March_April	Mountainous	Cucumis sativus	D.ciliatus	10	1	46.2546	79	65.6899	0
MORNING SITE	WK5	March_April	Mountainous	Citrullus lanatus	D.ciliatus	10	1	41.6045	82	98.547	0
MORNING SITE	WK5	March_April	Mountainous	Cucurbita moschata	D.ciliatus	10	1	4.91195	15	74.4823	0
KIFURU	WK5	March_April	Mountainous	Cucumis sativus	D.ciliatus	10	1	75.8371	58	109.257	0
KIFURU	WK5	March_April	Mountainous	Citrullus lanatus	D.ciliatus	10	1	29.9	43	205.447	0
KIFURU	WK5	March_April	Mountainous	Cucurbita moschata	D.ciliatus	10	1	70.296	130	369.865	0
HORT. UNIT	WK1	June_July	Plateau	Cucumis sativus	D.ciliatus	10	1	50.7606	39	48.0195	0
HORT. UNIT	WK1	June_July	Plateau	Citrullus lanatus	D.ciliatus	10	1	23.39	33	108.528	29.5984
HORT. UNIT	WK1	June_July	Plateau	Cucurbita moschata	D.ciliatus	10	1	24.8646	26	80.4356	0
CROP MUSEUM	WK1	June_July	Plateau	Cucumis sativus	D.ciliatus	10	1	46.6444	30	35.7313	0
CROP MUSEUM	WK1	June_July	Plateau	Citrullus lanatus	D.ciliatus	10	1	11.3328	33	161.773	0
CROP MUSEUM	WK1	June_July	Plateau	Cucurbita moschata	D.ciliatus	10	1	12.4981	34	104.631	27.416
SUGECO	WK1	June_July	Plateau	Citrullus lanatus	D.ciliatus	10	1	36.9905	27	33.1781	0
SUGECO	WK1	June_July	Plateau	Cucurbita moschata	D.ciliatus	10	1	3.49913	136	844.93	0
SUGECO	WK1	June_July	Plateau	Cucumis sativus	D.ciliatus	10	1	11.2206	82	221.454	0
MAFIGA	WK1	June_July	Plateau	Cucumis sativus	D.ciliatus	10	1	55.0214	15	19.4729	0
MAFIGA	WK1	June_July	Plateau	Citrullus lanatus	D.ciliatus	10	1	36.3444	91	278.202	0
MAFIGA	WK1	June_July	Plateau	Cucurbita moschata	D.ciliatus	10	1	15.2866	212	433.387	19.3536
MAZIMBU	WK1	June_July	Plateau	Cucumis sativus	D.ciliatus	10	1	52.0312	16	19.2192	0
MAZIMBU	WK1	June_July	Plateau	Citrullus lanatus	D.ciliatus	10	1	44.7711	29	71.971	0
MAZIMBU	WK1	June_July	Plateau	Cucurbita moschata	D.ciliatus	10	1	17.0324	20	46.9693	111.893
RUVUMA	WK1	June_July	Mountainous	Cucumis sativus	D.ciliatus	10	1	43.9082	17	22.7748	0
RUVUMA	WK1	June_July	Mountainous	Citrullus lanatus	D.ciliatus	10	1	52.315	10	23.8937	0
RUVUMA	WK1	June_July	Mountainous	Cucurbita moschata	D.ciliatus	10	1	29.7886	30	71.9355	0
MGOLA	WK1	June_July	Mountainous	Cucumis sativus	D.ciliatus	10	1	45.7352	26	22.7396	0
MGOLA	WK1	June_July	Mountainous	Citrullus lanatus	D.ciliatus	10	1	18.8969	26	32.7592	0
MGOLA	WK1	June_July	Mountainous	Cucurbita moschata	D.ciliatus	10	1	10.7645	13	38.9571	0
MKUMBULU	WK1	June_July	Mountainous	Cucumis sativus	D.ciliatus	10	1	57.3711	16	14.6782	0
MKUMBULU	WK1	June_July	Mountainous	Citrullus lanatus	D.ciliatus	10	1	31.1567	53	56.7027	0
MKUMBULU	WK1	June_July	Mountainous	Cucurbita moschata	D.ciliatus	10	1	14.674	31	84.5032	0
MORNING SITE	WK1	June_July	Mountainous	Cucumis sativus	D.ciliatus	10	1	47.0689	0	0	0
MORNING SITE	WK1	June_July	Mountainous	Citrullus lanatus	D.ciliatus	10	1	31.7158	83	109.041	0
MORNING SITE	WK1	June_July	Mountainous	Cucurbita moschata	D.ciliatus	10	1	26.1686	81	140.696	0
KIFURU	WK1	June_July	Mountainous	Cucumis sativus	D.ciliatus	10	1	31.7158	8	10.51	0
KIFURU	WK1	June_July	Mountainous	Citrullus lanatus	D.ciliatus	10	1	47.0689	160	188.848	0
KIFURU	WK1	June_July	Mountainous	Cucurbita moschata	D.ciliatus	10	1	38.6683	31	44.5383	0
HORT. UNIT	WK2	June_July	Plateau	Cucumis sativus	D.ciliatus	10	1	49.5245	13	23.8633	0
HORT. UNIT	WK2	June_July	Plateau	Citrullus lanatus	D.ciliatus	10	1	6.13571	14	162.98	0
HORT. UNIT	WK2	June_July	Plateau	Cucurbita moschata	D.ciliatus	10	1	6.22417	26	348.106	6.15479
CROP MUSEUM	WK2	June_July	Plateau	Cucumis sativus	D.ciliatus	10	1	83.2919	3	2.25112	0
CROP MUSEUM	WK2	June_July	Plateau	Citrullus lanatus	D.ciliatus	10	1	22.529	16	71.0196	3.56888
CROP MUSEUM	WK2	June_July	Plateau	Cucurbita moschata	D.ciliatus	10	1	12.4909	20	72.7802	65.0578
SUGECO	WK2	June_July	Plateau	Cucumis sativus	D.ciliatus	10	1	79.6133	7	7.32708	0
SUGECO	WK2	June_July	Plateau	Citrullus lanatus	D.ciliatus	10	1	8.384	39	310.115	0
SUGECO	WK2	June_July	Plateau	Cucurbita moschata	D.ciliatus	10	1	2.57538	42	418.16	41.2797
MAFIGA	WK2	June_July	Plateau	Cucumis sativus	D.ciliatus	10	1	41.83	135	140.32	0
MAFIGA	WK2	June_July	Plateau	Citrullus lanatus	D.ciliatus	10	1	27.5891	128	201.718	0
MAFIGA	WK2	June_July	Plateau	Cucurbita moschata	D.ciliatus	10	1	4.08518	66	288.499	0
MAZIMBU	WK2	June_July	Plateau	Cucumis sativus	D.ciliatus	10	1	81.2369	46	43.5573	3.41923
MAZIMBU	WK2	June_July	Plateau	Citrullus lanatus	D.ciliatus	10	1	23.6224	84	122.619	0
MAZIMBU	WK2	June_July	Plateau	Cucurbita moschata	D.ciliatus	10	1	19.5043	1	1.46488	117.308
RUVUMA	WK2	June_July	Mountainous	Cucumis sativus	D.ciliatus	10	1	21.969	64	145.66	0
RUVUMA	WK2	June_July	Mountainous	Citrullus lanatus	D.ciliatus	10	1	33.8369	95	215.968	0
RUVUMA	WK2	June_July	Mountainous	Cucurbita moschata	D.ciliatus	10	1	1.55213	29	397.533	0
MGOLA	WK2	June_July	Mountainous	Cucumis sativus	D.ciliatus	10	1	63.0033	216	380.932	1.22416
MGOLA	WK2	June_July	Mountainous	Citrullus lanatus	D.ciliatus	10	1	17.5125	25	89.222	0
MGOLA	WK2	June_July	Mountainous	Cucurbita moschata	D.ciliatus	10	1	23.0564	46	142.508	0
MKUMBULU	WK2	June_July	Mountainous	Cucumis sativus	D.ciliatus	10	1	29.4845	72	221.996	0
MKUMBULU	WK2	June_July	Mountainous	Citrullus lanatus	D.ciliatus	10	1	26.3817	67	141.091	0
MKUMBULU	WK2	June_July	Mountainous	Cucurbita moschata	D.ciliatus	10	1	10.3584	78	242.907	0
MORNING SITE	WK2	June_July	Mountainous	Cucumis sativus	D.ciliatus	10	1	27.2547	45	86.8994	0
MORNING SITE	WK2	June_July	Mountainous	Citrullus lanatus	D.ciliatus	10	1	16.3978	21	55.6808	0
MORNING SITE	WK2	June_July	Mountainous	Cucurbita moschata	D.ciliatus	10	1	10.2748	92	308.756	0
KIFURU	WK2	June_July	Mountainous	Cucumis sativus	D.ciliatus	10	1	53.9808	27	38.4752	0
KIFURU	WK2	June_July	Mountainous	Citrullus lanatus	D.ciliatus	10	1	19.1283	18	32.4488	0
KIFURU	WK2	June_July	Mountainous	Cucurbita moschata	D.ciliatus	10	1	9.73122	82	205.524	0
HORT. UNIT	WK3	June_July	Plateau	Cucumis sativus	D.ciliatus	10	1	37.9407	65	114.213	2.45764
HORT. UNIT	WK3	June_July	Plateau	Citrullus lanatus	D.ciliatus	10	1	23.0714	30	59.1051	124.254
HORT. UNIT	WK3	June_July	Plateau	Cucurbita moschata	D.ciliatus	10	1	11.3404	107	336.976	24.3059
CROP MUSEUM	WK3	June_July	Plateau	Cucumis sativus	D.ciliatus	10	1	45.0333	43	63.6566	0
CROP MUSEUM	WK3	June_July	Plateau	Citrullus lanatus	D.ciliatus	10	1	24.1962	44	45.4616	14.7409
CROP MUSEUM	WK3	June_July	Plateau	Cucurbita moschata	D.ciliatus	10	1	16.7679	26	53.4682	18.6852
SUGECO	WK3	June_July	Plateau	Cucumis sativus	D.ciliatus	10	1	45.0974	21	17.2466	0
SUGECO	WK3	June_July	Plateau	Citrullus lanatus	D.ciliatus	10	1	30.5346	96	112.285	9.37354
SUGECO	WK3	June_July	Plateau	Cucurbita moschata	D.ciliatus	10	1	17.2209	38	68.9568	25.4307
MAFIGA	WK3	June_July	Plateau	Cucumis sativus	D.ciliatus	10	1	43.5855	107	79.1918	0
MAFIGA	WK3	June_July	Plateau	Citrullus lanatus	D.ciliatus	10	1	37.5214	103	94.6587	0
MAFIGA	WK3	June_July	Plateau	Cucurbita moschata	D.ciliatus	10	1	25.5934	40	41.129	37.4719
MAZIMBU	WK3	June_July	Plateau	Cucumis sativus	D.ciliatus	10	1	35.3145	49	69.3766	0
MAZIMBU	WK3	June_July	Plateau	Citrullus lanatus	D.ciliatus	10	1	51.0855	107	95.2059	0.995827
MAZIMBU	WK3	June_July	Plateau	Cucurbita moschata	D.ciliatus	10	1	25.8382	99	95.7882	1.96209
RUVUMA	WK3	June_July	Mountainous	Cucumis sativus	D.ciliatus	10	1	37.629	62	78.4602	2.116
RUVUMA	WK3	June_July	Mountainous	Citrullus lanatus	D.ciliatus	10	1	15.9018	152	868.969	0
RUVUMA	WK3	June_July	Mountainous	Cucurbita moschata	D.ciliatus	10	1	17.7175	42	296.317	0
MGOLA	WK3	June_July	Mountainous	Cucumis sativus	D.ciliatus	10	1	57.7556	117	112.543	0
MGOLA	WK3	June_July	Mountainous	Citrullus lanatus	D.ciliatus	10	1	5.18421	80	812.183	0
MGOLA	WK3	June_July	Mountainous	Cucurbita moschata	D.ciliatus	10	1	2.94091	80	2472.95	0
MKUMBULU	WK3	June_July	Mountainous	Cucumis sativus	D.ciliatus	10	1	51.12	5	4.44587	0
MKUMBULU	WK3	June_July	Mountainous	Citrullus lanatus	D.ciliatus	10	1	26.3354	0	0	0
MKUMBULU	WK3	June_July	Mountainous	Cucurbita moschata	D.ciliatus	10	1	7.43238	169	1082.78	0
MORNING SITE	WK3	June_July	Mountainous	Cucumis sativus	D.ciliatus	10	1	68.924	59	85.6015	0
MORNING SITE	WK3	June_July	Mountainous	Citrullus lanatus	D.ciliatus	10	1	21.364	67	209.074	0
MORNING SITE	WK3	June_July	Mountainous	Cucurbita moschata	D.ciliatus	10	1	1.66714	6	64.2674	0
KIFURU	WK3	June_July	Mountainous	Cucumis sativus	D.ciliatus	10	1	53.4731	169	243.113	0
KIFURU	WK3	June_July	Mountainous	Citrullus lanatus	D.ciliatus	10	1	1.92813	110	3565.64	0
KIFURU	WK3	June_July	Mountainous	Cucurbita moschata	D.ciliatus	10	1	1.77568	192	2457.44	0
HORT. UNIT	WK4	June_July	Plateau	Cucumis sativus	D.ciliatus	10	1	37.3167	96	85.7526	1.2982
HORT. UNIT	WK4	June_July	Plateau	Citrullus lanatus	D.ciliatus	10	1	19.9909	126	572.988	3.05717
HORT. UNIT	WK4	June_July	Plateau	Cucurbita moschata	D.ciliatus	10	1	10.0914	35	157.651	12.2657
CROP MUSEUM	WK4	June_July	Plateau	Cucumis sativus	D.ciliatus	10	1	37.5063	136	151.086	0
CROP MUSEUM	WK4	June_July	Plateau	Citrullus lanatus	D.ciliatus	10	1	15.7427	36	152.452	0
CROP MUSEUM	WK4	June_July	Plateau	Cucurbita moschata	D.ciliatus	10	1	6.67268	47	171.796	10.0681
SUGECO	WK4	June_July	Plateau	Cucumis sativus	D.ciliatus	10	1	63.012	62	65.596	0
SUGECO	WK4	June_July	Plateau	Citrullus lanatus	D.ciliatus	10	1	18.6942	56	249.632	23.3357
SUGECO	WK4	June_July	Plateau	Cucurbita moschata	D.ciliatus	10	1	21.4676	163	446.637	20.3442
MAFIGA	WK4	June_July	Plateau	Cucumis sativus	D.ciliatus	10	1	40.4786	25	29.41	4.94768
MAFIGA	WK4	June_July	Plateau	Citrullus lanatus	D.ciliatus	10	1	21.6508	97	344.632	7.35489
MAFIGA	WK4	June_July	Plateau	Cucurbita moschata	D.ciliatus	10	1	27.869	151	270.91	52.7362
MAZIMBU	WK4	June_July	Plateau	Cucumis sativus	D.ciliatus	10	1	57.0787	48	52.559	0
MAZIMBU	WK4	June_July	Plateau	Citrullus lanatus	D.ciliatus	10	1	34.81	3	5.06954	0
MAZIMBU	WK4	June_July	Plateau	Cucurbita moschata	D.ciliatus	10	1	20.2987	50	164.214	0
RUVUMA	WK4	June_July	Mountainous	Cucumis sativus	D.ciliatus	10	1	105.353	2	1.7258	0
RUVUMA	WK4	June_July	Mountainous	Citrullus lanatus	D.ciliatus	10	1	31.0125	52	104.796	0
RUVUMA	WK4	June_July	Mountainous	Cucurbita moschata	D.ciliatus	10	1	19.2735	81	182.725	0
MGOLA	WK4	June_July	Mountainous	Cucumis sativus	D.ciliatus	10	1	56.9948	125	81.229	0
MGOLA	WK4	June_July	Mountainous	Citrullus lanatus	D.ciliatus	10	1	18.429	92	249.607	0
MGOLA	WK4	June_July	Mountainous	Cucurbita moschata	D.ciliatus	10	1	0.539524	37	3265.67	0
MKUMBULU	WK4	June_July	Mountainous	Cucumis sativus	D.ciliatus	10	1	73.5375	268	182.22	0
MKUMBULU	WK4	June_July	Mountainous	Citrullus lanatus	D.ciliatus	10	1	17.6617	100	314.554	0
MKUMBULU	WK4	June_July	Mountainous	Cucurbita moschata	D.ciliatus	10	1	0.608	27	2960.53	0
MORNING SITE	WK4	June_July	Mountainous	Cucumis sativus	D.ciliatus	10	1	70.746	276	195.064	0
MORNING SITE	WK4	June_July	Mountainous	Citrullus lanatus	D.ciliatus	10	1	19.5383	68	151.32	0
MORNING SITE	WK4	June_July	Mountainous	Cucurbita moschata	D.ciliatus	10	1	3.01951	34	184.592	0
KIFURU	WK4	June_July	Mountainous	Cucumis sativus	D.ciliatus	10	1	61.3344	72	73.3683	0
KIFURU	WK4	June_July	Mountainous	Citrullus lanatus	D.ciliatus	10	1	22.3929	81	150.717	0
KIFURU	WK4	June_July	Mountainous	Cucurbita moschata	D.ciliatus	10	1	9.96182	57	173.389	0
HORT. UNIT	WK5	June_July	Plateau	Cucumis sativus	D.ciliatus	10	1	42.9442	15	29.1076	0
HORT. UNIT	WK5	June_July	Plateau	Citrullus lanatus	D.ciliatus	10	1	29.2936	13	31.6988	7.44528
HORT. UNIT	WK5	June_July	Plateau	Cucurbita moschata	D.ciliatus	10	1	9.73353	77	465.341	0
CROP MUSEUM	WK5	June_July	Plateau	Cucumis sativus	D.ciliatus	10	1	40.1306	42	65.4114	0
CROP MUSEUM	WK5	June_July	Plateau	Citrullus lanatus	D.ciliatus	10	1	6.90154	62	691.039	0
CROP MUSEUM	WK5	June_July	Plateau	Cucurbita moschata	D.ciliatus	10	1	2.81396	215	1591.77	12.532
SUGECO	WK5	June_July	Plateau	Cucumis sativus	D.ciliatus	10	1	102.68	11	21.4258	2.68266
SUGECO	WK5	June_July	Plateau	Citrullus lanatus	D.ciliatus	10	1	23.7695	30	66.4275	0
SUGECO	WK5	June_July	Plateau	Cucurbita moschata	D.ciliatus	10	1	3.11918	123	646.45	27.8352
MAFIGA	WK5	June_July	Plateau	Cucumis sativus	D.ciliatus	10	1	31.2205	233	355.383	1.09736
MAFIGA	WK5	June_July	Plateau	Citrullus lanatus	D.ciliatus	10	1	20.199	49	115.517	7.0494
MAFIGA	WK5	June_July	Plateau	Cucurbita moschata	D.ciliatus	10	1	3.8273	273	1132.22	53.6694
MAZIMBU	WK5	June_July	Plateau	Cucumis sativus	D.ciliatus	10	1	26.0124	35	46.3969	0
MAZIMBU	WK5	June_July	Plateau	Citrullus lanatus	D.ciliatus	10	1	19.5357	33	73.4443	0.871285
MAZIMBU	WK5	June_July	Plateau	Cucurbita moschata	D.ciliatus	10	1	10.3551	87	121.763	8.42939
RUVUMA	WK5	June_July	Mountainous	Cucumis sativus	D.ciliatus	10	1	62.428	9	9.61107	0
RUVUMA	WK5	June_July	Mountainous	Citrullus lanatus	D.ciliatus	10	1	21.39	61	203.7	0
RUVUMA	WK5	June_July	Mountainous	Cucurbita moschata	D.ciliatus	10	1	1.76771	103	1664.78	0
MGOLA	WK5	June_July	Mountainous	Cucumis sativus	D.ciliatus	10	1	58.3493	92	112.622	0
MGOLA	WK5	June_July	Mountainous	Citrullus lanatus	D.ciliatus	10	1	17.3982	48	125.405	0
MGOLA	WK5	June_July	Mountainous	Cucurbita moschata	D.ciliatus	10	1	5.11381	53	246.764	0
MKUMBULU	WK5	June_July	Mountainous	Cucumis sativus	D.ciliatus	10	1	44.7342	3	3.52962	0
MKUMBULU	WK5	June_July	Mountainous	Citrullus lanatus	D.ciliatus	10	1	13.4529	51	108.315	6.02446
MKUMBULU	WK5	June_July	Mountainous	Cucurbita moschata	D.ciliatus	10	1	18.2755	26	71.1335	0
MORNING SITE	WK5	June_July	Mountainous	Cucumis sativus	D.ciliatus	10	1	40.0089	54	71.0367	0
MORNING SITE	WK5	June_July	Mountainous	Citrullus lanatus	D.ciliatus	10	1	24.1906	17	39.0419	0
MORNING SITE	WK5	June_July	Mountainous	Cucurbita moschata	D.ciliatus	10	1	23.7012	8	19.8551	0
KIFURU	WK5	June_July	Mountainous	Cucumis sativus	D.ciliatus	10	1	39.07	75	106.646	0
KIFURU	WK5	June_July	Mountainous	Citrullus lanatus	D.ciliatus	10	1	38.6531	71	141.296	0
KIFURU	WK5	June_July	Mountainous	Cucurbita moschata	D.ciliatus	10	1	20.5209	65	143.977	0
HORT. UNIT	WK1	Sept_Oct	Plateau	Cucumis sativus	D.ciliatus	10	1	43.0442	47	45.4959	0
HORT. UNIT	WK1	Sept_Oct	Plateau	Citrullus lanatus	D.ciliatus	10	1	28.11	85	104.27	0
HORT. UNIT	WK1	Sept_Oct	Plateau	Cucurbita moschata	D.ciliatus	10	1	19.9568	16	32.0693	0
CROP MUSEUM	WK1	Sept_Oct	Plateau	Cucumis sativus	D.ciliatus	10	1	52.176	87	83.3717	7.02852
CROP MUSEUM	WK1	Sept_Oct	Plateau	Citrullus lanatus	D.ciliatus	10	1	31.9595	11	15.6448	1.97017
CROP MUSEUM	WK1	Sept_Oct	Plateau	Cucurbita moschata	D.ciliatus	10	1	4.53	22	4856.51	0
SUGECO	WK1	Sept_Oct	Plateau	Cucumis sativus	D.ciliatus	10	1	82.0036	190	165.498	0
SUGECO	WK1	Sept_Oct	Plateau	Citrullus lanatus	D.ciliatus	10	1	26.3948	57	86.3807	9.99234
SUGECO	WK1	Sept_Oct	Plateau	Cucurbita moschata	D.ciliatus	10	1	0.969355	81	2695.51	0
MAFIGA	WK1	Sept_Oct	Plateau	Cucumis sativus	D.ciliatus	10	1	85.1462	278	251.152	0
MAFIGA	WK1	Sept_Oct	Plateau	Citrullus lanatus	D.ciliatus	10	1	26.5827	31	106.016	2.80336
MAFIGA	WK1	Sept_Oct	Plateau	Cucurbita moschata	D.ciliatus	10	1	1.84672	132	1171.77	0
MAZIMBU	WK1	Sept_Oct	Plateau	Cucumis sativus	D.ciliatus	10	1	35.4231	147	129.682	0
MAZIMBU	WK1	Sept_Oct	Plateau	Citrullus lanatus	D.ciliatus	10	1	5.76	9	781.25	0
MAZIMBU	WK1	Sept_Oct	Plateau	Cucurbita moschata	D.ciliatus	10	1	14.108	59	139.401	2.30078
RUVUMA	WK1	Sept_Oct	Mountainous	Cucumis sativus	D.ciliatus	10	1	36.4991	50	62.2681	0
RUVUMA	WK1	Sept_Oct	Mountainous	Citrullus lanatus	D.ciliatus	10	1	31.2227	18	52.4094	0
RUVUMA	WK1	Sept_Oct	Mountainous	Cucurbita moschata	D.ciliatus	10	1	1.07077	49	3520.11	0
MGOLA	WK1	Sept_Oct	Mountainous	Cucumis sativus	D.ciliatus	10	1	41.2732	15	19.128	0
MGOLA	WK1	Sept_Oct	Mountainous	Citrullus lanatus	D.ciliatus	10	1	7.49818	106	1285.16	4.90683
MGOLA	WK1	Sept_Oct	Mountainous	Cucurbita moschata	D.ciliatus	10	1	1.69705	99	1325.83	0
MKUMBULU	WK1	Sept_Oct	Mountainous	Cucumis sativus	D.ciliatus	10	1	45.4515	147	161.711	3.50336
MKUMBULU	WK1	Sept_Oct	Mountainous	Citrullus lanatus	D.ciliatus	10	1	24.9206	27	67.715	0
MKUMBULU	WK1	Sept_Oct	Mountainous	Cucurbita moschata	D.ciliatus	10	1	2.02045	123	2767.15	3.86757
MORNING SITE	WK1	Sept_Oct	Mountainous	Cucumis sativus	D.ciliatus	10	1	43.4829	51	48.8698	0
MORNING SITE	WK1	Sept_Oct	Mountainous	Citrullus lanatus	D.ciliatus	10	1	15.7388	35	130.812	0
MORNING SITE	WK1	Sept_Oct	Mountainous	Cucurbita moschata	D.ciliatus	10	1	3.272	115	1757.33	0
KIFURU	WK1	Sept_Oct	Mountainous	Cucumis sativus	D.ciliatus	10	1	21.5763	62	58.6433	0
KIFURU	WK1	Sept_Oct	Mountainous	Citrullus lanatus	D.ciliatus	10	1	1.427	80	1868.72	0
KIFURU	WK1	Sept_Oct	Mountainous	Cucurbita moschata	D.ciliatus	10	1	4.3784	282	2576.28	0
HORT. UNIT	WK2	Sept_Oct	Plateau	Cucumis sativus	D.ciliatus	10	1	45.6587	21	28.7459	13.119
HORT. UNIT	WK2	Sept_Oct	Plateau	Citrullus lanatus	D.ciliatus	10	1	4.06316	10	64.7668	0
HORT. UNIT	WK2	Sept_Oct	Plateau	Cucurbita moschata	D.ciliatus	10	1	1.89697	18	287.54	14.9835
CROP MUSEUM	WK2	Sept_Oct	Plateau	Cucumis sativus	D.ciliatus	10	1	68.6615	10	11.2032	38.49
CROP MUSEUM	WK2	Sept_Oct	Plateau	Citrullus lanatus	D.ciliatus	10	1	12.9807	34	93.5454	0
CROP MUSEUM	WK2	Sept_Oct	Plateau	Cucurbita moschata	D.ciliatus	10	1	4.28923	7	125.538	41.1294
SUGECO	WK2	Sept_Oct	Plateau	Cucumis sativus	D.ciliatus	10	1	67.0717	25	31.0613	0
SUGECO	WK2	Sept_Oct	Plateau	Citrullus lanatus	D.ciliatus	10	1	10.7091	19	77.1386	5.09234
SUGECO	WK2	Sept_Oct	Plateau	Cucurbita moschata	D.ciliatus	10	1	8.61867	0	0	1.43041
MAFIGA	WK2	Sept_Oct	Plateau	Cucumis sativus	D.ciliatus	10	1	84.4622	35	46.0429	6.41403
MAFIGA	WK2	Sept_Oct	Plateau	Citrullus lanatus	D.ciliatus	10	1	10.09	31	105.943	0
MAFIGA	WK2	Sept_Oct	Plateau	Cucurbita moschata	D.ciliatus	10	1	7.18222	26	134.076	35.2994
MAZIMBU	WK2	Sept_Oct	Plateau	Cucumis sativus	D.ciliatus	10	1	92.2537	19	25.7442	0
MAZIMBU	WK2	Sept_Oct	Plateau	Citrullus lanatus	D.ciliatus	10	1	17.4726	60	180.734	0
MAZIMBU	WK2	Sept_Oct	Plateau	Cucurbita moschata	D.ciliatus	10	1	7.38714	26	167.601	27.072
RUVUMA	WK2	Sept_Oct	Mountainous	Cucumis sativus	D.ciliatus	10	1	50.3718	6	7.00673	0
RUVUMA	WK2	Sept_Oct	Mountainous	Citrullus lanatus	D.ciliatus	10	1	29.7136	0	0	0
RUVUMA	WK2	Sept_Oct	Mountainous	Cucurbita moschata	D.ciliatus	10	1	7.18222	39	150.835	0
MGOLA	WK2	Sept_Oct	Mountainous	Cucumis sativus	D.ciliatus	10	1	50.5977	129	115.887	0
MGOLA	WK2	Sept_Oct	Mountainous	Citrullus lanatus	D.ciliatus	10	1	16.7578	49	127.131	1.42225
MGOLA	WK2	Sept_Oct	Mountainous	Cucurbita moschata	D.ciliatus	10	1	2.18714	22	1436.97	0
MKUMBULU	WK2	Sept_Oct	Mountainous	Cucumis sativus	D.ciliatus	10	1	57.0396	182	118.176	0
MKUMBULU	WK2	Sept_Oct	Mountainous	Citrullus lanatus	D.ciliatus	10	1	15.3869	29	72.4891	0
MKUMBULU	WK2	Sept_Oct	Mountainous	Cucurbita moschata	D.ciliatus	10	1	2.27395	50	271.459	0
MORNING SITE	WK2	Sept_Oct	Mountainous	Cucumis sativus	D.ciliatus	10	1	79.8516	206	135.778	0
MORNING SITE	WK2	Sept_Oct	Mountainous	Citrullus lanatus	D.ciliatus	10	1	21.2127	55	117.854	0
MORNING SITE	WK2	Sept_Oct	Mountainous	Cucurbita moschata	D.ciliatus	10	1	8.22239	336	888.348	0
KIFURU	WK2	Sept_Oct	Mountainous	Cucumis sativus	D.ciliatus	10	1	50.0575	102	101.883	0
KIFURU	WK2	Sept_Oct	Mountainous	Citrullus lanatus	D.ciliatus	10	1	0	0	0	0
KIFURU	WK2	Sept_Oct	Mountainous	Cucurbita moschata	D.ciliatus	10	1	9.33	71	237.808	0
HORT. UNIT	WK3	Sept_Oct	Plateau	Cucumis sativus	D.ciliatus	10	1	46.1417	5	6.02011	8.2565
HORT. UNIT	WK3	Sept_Oct	Plateau	Citrullus lanatus	D.ciliatus	10	1	27.4643	17	88.4265	0
HORT. UNIT	WK3	Sept_Oct	Plateau	Cucurbita moschata	D.ciliatus	10	1	0.735714	30	5825.24	35.4368
CROP MUSEUM	WK3	Sept_Oct	Plateau	Cucumis sativus	D.ciliatus	10	1	42.4767	75	147.14	0
CROP MUSEUM	WK3	Sept_Oct	Plateau	Citrullus lanatus	D.ciliatus	10	1	8.26556	31	416.723	5.84816
CROP MUSEUM	WK3	Sept_Oct	Plateau	Cucurbita moschata	D.ciliatus	10	1	7.47077	8	82.3723	0
SUGECO	WK3	Sept_Oct	Plateau	Cucumis sativus	D.ciliatus	10	1	73.9908	9	9.35668	2.19022
SUGECO	WK3	Sept_Oct	Plateau	Citrullus lanatus	D.ciliatus	10	1	25.535	18	50.3511	0
SUGECO	WK3	Sept_Oct	Plateau	Cucurbita moschata	D.ciliatus	10	1	14.2996	47	136.95	0
MAFIGA	WK3	Sept_Oct	Plateau	Cucumis sativus	D.ciliatus	10	1	68.9	30	36.2845	0
MAFIGA	WK3	Sept_Oct	Plateau	Citrullus lanatus	D.ciliatus	10	1	15.7493	16	72.5656	4.676
MAFIGA	WK3	Sept_Oct	Plateau	Cucurbita moschata	D.ciliatus	10	1	15.6356	3	7.10631	17.8904
MAZIMBU	WK3	Sept_Oct	Plateau	Cucumis sativus	D.ciliatus	10	1	58.2126	43	32.1162	5.76082
MAZIMBU	WK3	Sept_Oct	Plateau	Citrullus lanatus	D.ciliatus	10	1	18.3789	30	85.9107	3.06667
MAZIMBU	WK3	Sept_Oct	Plateau	Cucurbita moschata	D.ciliatus	10	1	17.7011	16	25.1083	0
RUVUMA	WK3	Sept_Oct	Mountainous	Cucumis sativus	D.ciliatus	10	1	34.4628	13	15.0887	0.679925
RUVUMA	WK3	Sept_Oct	Mountainous	Citrullus lanatus	D.ciliatus	10	1	0	0	0	0
RUVUMA	WK3	Sept_Oct	Mountainous	Cucurbita moschata	D.ciliatus	10	1	16.7638	20	149.131	109.649
MGOLA	WK3	Sept_Oct	Mountainous	Cucumis sativus	D.ciliatus	10	1	54.13	32	36.9481	0
MGOLA	WK3	Sept_Oct	Mountainous	Citrullus lanatus	D.ciliatus	10	1	22.9662	0	0	0
MGOLA	WK3	Sept_Oct	Mountainous	Cucurbita moschata	D.ciliatus	10	1	20.4857	40	278.94	0
MKUMBULU	WK3	Sept_Oct	Mountainous	Cucumis sativus	D.ciliatus	10	1	44.4748	23	24.6261	0
MKUMBULU	WK3	Sept_Oct	Mountainous	Citrullus lanatus	D.ciliatus	10	1	24.3255	9	33.6348	0
MKUMBULU	WK3	Sept_Oct	Mountainous	Cucurbita moschata	D.ciliatus	10	1	30.3618	25	74.8548	0
MORNING SITE	WK3	Sept_Oct	Mountainous	Cucumis sativus	D.ciliatus	10	1	40.5927	86	96.3003	0
MORNING SITE	WK3	Sept_Oct	Mountainous	Citrullus lanatus	D.ciliatus	10	1	15.3106	99	404.131	0
MORNING SITE	WK3	Sept_Oct	Mountainous	Cucurbita moschata	D.ciliatus	10	1	16.765	7	29.824	10.0165
KIFURU	WK3	Sept_Oct	Mountainous	Cucumis sativus	D.ciliatus	10	1	51.6447	0	0	0
KIFURU	WK3	Sept_Oct	Mountainous	Citrullus lanatus	D.ciliatus	10	1	17.6274	22	65.6873	0
KIFURU	WK3	Sept_Oct	Mountainous	Cucurbita moschata	D.ciliatus	10	1	12.3071	0	0	0
HORT. UNIT	WK4	Sept_Oct	Plateau	Cucumis sativus	D.ciliatus	10	1	0	0	0	0
HORT. UNIT	WK4	Sept_Oct	Plateau	Citrullus lanatus	D.ciliatus	10	1	24.4973	11	29.9352	23.6475
HORT. UNIT	WK4	Sept_Oct	Plateau	Cucurbita moschata	D.ciliatus	10	1	9.37714	10	38.0865	31.2657
CROP MUSEUM	WK4	Sept_Oct	Plateau	Cucumis sativus	D.ciliatus	10	1	33.0409	17	23.387	7.4011
CROP MUSEUM	WK4	Sept_Oct	Plateau	Citrullus lanatus	D.ciliatus	10	1	61.7	22	27.4	6.43311
CROP MUSEUM	WK4	Sept_Oct	Plateau	Cucurbita moschata	D.ciliatus	10	1	19.6825	26	82.5607	3.08467
SUGECO	WK4	Sept_Oct	Plateau	Cucumis sativus	D.ciliatus	10	1	36.0938	88	101.587	1.90284
SUGECO	WK4	Sept_Oct	Plateau	Citrullus lanatus	D.ciliatus	10	1	17.7023	0	0	0
SUGECO	WK4	Sept_Oct	Plateau	Cucurbita moschata	D.ciliatus	10	1	19.967	20	50.0826	51.8717
MAFIGA	WK4	Sept_Oct	Plateau	Cucumis sativus	D.ciliatus	10	1	70.2953	29	27.503	0
MAFIGA	WK4	Sept_Oct	Plateau	Citrullus lanatus	D.ciliatus	10	1	18.8359	27	84.3197	8.49432
MAFIGA	WK4	Sept_Oct	Plateau	Cucurbita moschata	D.ciliatus	10	1	130.205	25	96.0025	0
MAZIMBU	WK4	Sept_Oct	Plateau	Cucumis sativus	D.ciliatus	10	1	48.1367	49	48.4731	0
MAZIMBU	WK4	Sept_Oct	Plateau	Citrullus lanatus	D.ciliatus	10	1	18.0775	7	19.3611	0
MAZIMBU	WK4	Sept_Oct	Plateau	Cucurbita moschata	D.ciliatus	10	1	49.2389	73	164.73	17.9908
RUVUMA	WK4	Sept_Oct	Mountainous	Cucumis sativus	D.ciliatus	10	1	46.1867	20	48.1139	0
RUVUMA	WK4	Sept_Oct	Mountainous	Citrullus lanatus	D.ciliatus	10	1	30.112	19	126.196	0
RUVUMA	WK4	Sept_Oct	Mountainous	Cucurbita moschata	D.ciliatus	10	1	3.835	21	2737.94	27.1459
MGOLA	WK4	Sept_Oct	Mountainous	Cucumis sativus	D.ciliatus	10	1	46.588	34	72.9802	2.71027
MGOLA	WK4	Sept_Oct	Mountainous	Citrullus lanatus	D.ciliatus	10	1	9.81	27	393.185	0
MGOLA	WK4	Sept_Oct	Mountainous	Cucurbita moschata	D.ciliatus	10	1	3.76394	23	185.17	0
MKUMBULU	WK4	Sept_Oct	Mountainous	Cucumis sativus	D.ciliatus	10	1	35.645	55	110.214	0
MKUMBULU	WK4	Sept_Oct	Mountainous	Citrullus lanatus	D.ciliatus	10	1	27.4909	11	36.3757	0
MKUMBULU	WK4	Sept_Oct	Mountainous	Cucurbita moschata	D.ciliatus	10	1	5.08129	144	914.17	39.6584
MORNING SITE	WK4	Sept_Oct	Mountainous	Cucumis sativus	D.ciliatus	10	1	66.5491	141	192.612	2.84514
MORNING SITE	WK4	Sept_Oct	Mountainous	Citrullus lanatus	D.ciliatus	10	1	19.1527	16	75.9446	0
MORNING SITE	WK4	Sept_Oct	Mountainous	Cucurbita moschata	D.ciliatus	10	1	4.27	39	190.281	26.8807
KIFURU	WK4	Sept_Oct	Mountainous	Cucumis sativus	D.ciliatus	10	1	7.36091	21	259.355	14.7723
KIFURU	WK4	Sept_Oct	Mountainous	Citrullus lanatus	D.ciliatus	10	1	18.8924	11	34.2498	0
KIFURU	WK4	Sept_Oct	Mountainous	Cucurbita moschata	D.ciliatus	10	1	7.18661	69	171.45	34.6424
HORT. UNIT	WK5	Sept_Oct	Plateau	Cucumis sativus	D.ciliatus	10	1	33.2867	17	21.2798	0
HORT. UNIT	WK5	Sept_Oct	Plateau	Citrullus lanatus	D.ciliatus	10	1	9.63625	5	64.8593	43.6712
HORT. UNIT	WK5	Sept_Oct	Plateau	Cucurbita moschata	D.ciliatus	10	1	161.01	9	55.8971	2.87344
CROP MUSEUM	WK5	Sept_Oct	Plateau	Cucumis sativus	D.ciliatus	10	1	55.5769	0	0	28.317
CROP MUSEUM	WK5	Sept_Oct	Plateau	Citrullus lanatus	D.ciliatus	10	1	13.4018	31	210.284	20.4648
CROP MUSEUM	WK5	Sept_Oct	Plateau	Cucurbita moschata	D.ciliatus	10	1	17.585	27	767.7	15.4809
SUGECO	WK5	Sept_Oct	Plateau	Cucumis sativus	D.ciliatus	10	1	36.0854	48	51.1607	0
SUGECO	WK5	Sept_Oct	Plateau	Citrullus lanatus	D.ciliatus	10	1	15.3562	9	36.63	2.28042
SUGECO	WK5	Sept_Oct	Plateau	Cucurbita moschata	D.ciliatus	10	1	7.72545	10	58.8374	1.13582
MAFIGA	WK5	Sept_Oct	Plateau	Cucumis sativus	D.ciliatus	10	1	35.94	6	7.25847	7.08476
MAFIGA	WK5	Sept_Oct	Plateau	Citrullus lanatus	D.ciliatus	10	1	21.962	12	36.4266	0
MAFIGA	WK5	Sept_Oct	Plateau	Cucurbita moschata	D.ciliatus	10	1	6.07	0	0	9.39574
MAZIMBU	WK5	Sept_Oct	Plateau	Cucumis sativus	D.ciliatus	10	1	42.3224	3	3.37545	0
MAZIMBU	WK5	Sept_Oct	Plateau	Citrullus lanatus	D.ciliatus	10	1	28.35	2	5.42667	0
MAZIMBU	WK5	Sept_Oct	Plateau	Cucurbita moschata	D.ciliatus	10	1	7.45447	4	14.1208	41.0831
RUVUMA	WK5	Sept_Oct	Mountainous	Cucumis sativus	D.ciliatus	10	1	54.5019	7	8.02725	0
RUVUMA	WK5	Sept_Oct	Mountainous	Citrullus lanatus	D.ciliatus	10	1	23.7418	3	7.43292	14.8857
RUVUMA	WK5	Sept_Oct	Mountainous	Cucurbita moschata	D.ciliatus	10	1	8.67143	28	65.8979	0
MGOLA	WK5	Sept_Oct	Mountainous	Cucumis sativus	D.ciliatus	10	1	40.928	7	8.5516	0
MGOLA	WK5	Sept_Oct	Mountainous	Citrullus lanatus	D.ciliatus	10	1	0	0	0	0
MGOLA	WK5	Sept_Oct	Mountainous	Cucurbita moschata	D.ciliatus	10	1	72.816	15	41.1997	0
MKUMBULU	WK5	Sept_Oct	Mountainous	Cucumis sativus	D.ciliatus	10	1	42.5406	11	15.2104	0
MKUMBULU	WK5	Sept_Oct	Mountainous	Citrullus lanatus	D.ciliatus	10	1	21.162	0	0	0
MKUMBULU	WK5	Sept_Oct	Mountainous	Cucurbita moschata	D.ciliatus	10	1	19.949	23	57.647	0
MORNING SITE	WK5	Sept_Oct	Mountainous	Cucumis sativus	D.ciliatus	10	1	63.1813	146	154.054	2.96774
MORNING SITE	WK5	Sept_Oct	Mountainous	Citrullus lanatus	D.ciliatus	10	1	19.2356	0	0	0
MORNING SITE	WK5	Sept_Oct	Mountainous	Cucurbita moschata	D.ciliatus	10	1	24.4254	71	223.601	0
KIFURU	WK5	Sept_Oct	Mountainous	Cucumis sativus	D.ciliatus	10	1	38.4119	68	84.2993	0
KIFURU	WK5	Sept_Oct	Mountainous	Citrullus lanatus	D.ciliatus	10	1	17.983	29	70.1144	0
KIFURU	WK5	Sept_Oct	Mountainous	Cucurbita moschata	D.ciliatus	10	1	27.4612	15	34.139	0
HORT. UNIT	WK1	March_April	Plateau	Cucumis sativus	D.bivittatus	10	1	119.927	20	27.7948	0
HORT. UNIT	WK1	March_April	Plateau	Citrullus lanatus	D.bivittatus	10	1	25.2056	11	48.4902	0
HORT. UNIT	WK1	March_April	Plateau	Cucurbita moschata	D.bivittatus	10	1	82.0546	6	5.62477	0
CROP MUSEUM	WK1	March_April	Plateau	Cucumis sativus	D.bivittatus	10	1	63.1864	1	1.43875	0
CROP MUSEUM	WK1	March_April	Plateau	Citrullus lanatus	D.bivittatus	10	1	30.3561	17	31.1122	0
CROP MUSEUM	WK1	March_April	Plateau	Cucurbita moschata	D.bivittatus	10	1	33.7136	19	15.6547	0
SUGECO	WK1	March_April	Plateau	Cucumis sativus	D.bivittatus	10	1	27.9063	0	0	0
SUGECO	WK1	March_April	Plateau	Citrullus lanatus	D.bivittatus	10	1	30.8794	26	49.5285	0
SUGECO	WK1	March_April	Plateau	Cucurbita moschata	D.bivittatus	10	1	50.1833	0	0	0
MAFIGA	WK1	March_April	Plateau	Cucumis sativus	D.bivittatus	10	1	50.8076	11	12.7355	0
MAFIGA	WK1	March_April	Plateau	Citrullus lanatus	D.bivittatus	10	1	39.0983	105	89.5179	0
MAFIGA	WK1	March_April	Plateau	Cucurbita moschata	D.bivittatus	10	1	15.5623	0	0	0
MAZIMBU	WK1	March_April	Plateau	Cucumis sativus	D.bivittatus	10	1	51.3745	1	1.76954	0
MAZIMBU	WK1	March_April	Plateau	Citrullus lanatus	D.bivittatus	10	1	59.3907	6	6.73506	0
MAZIMBU	WK1	March_April	Plateau	Cucurbita moschata	D.bivittatus	10	1	19.3472	23	47.5521	0
RUVUMA	WK1	March_April	Mountainous	Cucumis sativus	D.bivittatus	10	1	30.864	10	10.8001	1.26549
RUVUMA	WK1	March_April	Mountainous	Citrullus lanatus	D.bivittatus	10	1	21.2871	66	182.381	0
RUVUMA	WK1	March_April	Mountainous	Cucurbita moschata	D.bivittatus	10	1	5.9581	41	327.685	0
MGOLA	WK1	March_April	Mountainous	Cucumis sativus	D.bivittatus	10	1	67.4915	50	56.9872	3.88101
MGOLA	WK1	March_April	Mountainous	Citrullus lanatus	D.bivittatus	10	1	66.4237	54	50.8101	4.87674
MGOLA	WK1	March_April	Mountainous	Cucurbita moschata	D.bivittatus	10	1	1.48841	29	309.267	6.04339
MKUMBULU	WK1	March_April	Mountainous	Cucumis sativus	D.bivittatus	10	1	77.1767	29	31.3134	2.49072
MKUMBULU	WK1	March_April	Mountainous	Citrullus lanatus	D.bivittatus	10	1	59.07	11	10.9541	0
MKUMBULU	WK1	March_April	Mountainous	Cucurbita moschata	D.bivittatus	10	1	48.539	50	49.0523	359.195
MORNING SITE	WK1	March_April	Mountainous	Cucumis sativus	D.bivittatus	10	1	58.3053	3	2.70807	0
MORNING SITE	WK1	March_April	Mountainous	Citrullus lanatus	D.bivittatus	10	1	127.609	39	33.9579	15.6047
MORNING SITE	WK1	March_April	Mountainous	Cucurbita moschata	D.bivittatus	10	1	57.4083	14	13.5482	0
KIFURU	WK1	March_April	Mountainous	Cucumis sativus	D.bivittatus	10	1	59.0014	34	41.1612	4.81139
KIFURU	WK1	March_April	Mountainous	Citrullus lanatus	D.bivittatus	10	1	81.9807	29	25.2673	19.9256
KIFURU	WK1	March_April	Mountainous	Cucurbita moschata	D.bivittatus	10	1	32.7262	10	10.5367	0
HORT. UNIT	WK2	March_April	Plateau	Cucumis sativus	D.bivittatus	10	1	59.311	32	26.9764	0
HORT. UNIT	WK2	March_April	Plateau	Citrullus lanatus	D.bivittatus	10	1	69.6141	20	16.8999	0
HORT. UNIT	WK2	March_April	Plateau	Cucurbita moschata	D.bivittatus	10	1	43.4635	30	34.5117	0
CROP MUSEUM	WK2	March_April	Plateau	Cucumis sativus	D.bivittatus	10	1	63.9464	21	23.4571	0
CROP MUSEUM	WK2	March_April	Plateau	Citrullus lanatus	D.bivittatus	10	1	57.4473	7	8.12338	0
CROP MUSEUM	WK2	March_April	Plateau	Cucurbita moschata	D.bivittatus	10	1	31.0284	28	36.096	0
SUGECO	WK2	March_April	Plateau	Cucumis sativus	D.bivittatus	10	1	100.497	55	28.8041	0
SUGECO	WK2	March_April	Plateau	Citrullus lanatus	D.bivittatus	10	1	97.826	12	12.2667	0
SUGECO	WK2	March_April	Plateau	Cucurbita moschata	D.bivittatus	10	1	35.5362	0	0	0
MAFIGA	WK2	March_April	Plateau	Cucumis sativus	D.bivittatus	10	1	78.9617	44	46.436	0
MAFIGA	WK2	March_April	Plateau	Citrullus lanatus	D.bivittatus	10	1	44.2932	112	133.085	0
MAFIGA	WK2	March_April	Plateau	Cucurbita moschata	D.bivittatus	10	1	41.688	27	32.3834	0
MAZIMBU	WK2	March_April	Plateau	Cucumis sativus	D.bivittatus	10	1	83.2422	0	0	0
MAZIMBU	WK2	March_April	Plateau	Citrullus lanatus	D.bivittatus	10	1	71.1746	70	75.6536	25.6218
MAZIMBU	WK2	March_April	Plateau	Cucurbita moschata	D.bivittatus	10	1	42.2763	40	49.7977	4.11967
RUVUMA	WK2	March_April	Mountainous	Cucumis sativus	D.bivittatus	10	1	43.68	13	22.8938	0
RUVUMA	WK2	March_April	Mountainous	Citrullus lanatus	D.bivittatus	10	1	2.445	9	920.245	0
RUVUMA	WK2	March_April	Mountainous	Cucurbita moschata	D.bivittatus	10	1	41.8267	32	255.021	0
MGOLA	WK2	March_April	Mountainous	Cucumis sativus	D.bivittatus	10	1	78.2509	21	24.397	0
MGOLA	WK2	March_April	Mountainous	Citrullus lanatus	D.bivittatus	10	1	82.75	57	688.822	0
MGOLA	WK2	March_April	Mountainous	Cucurbita moschata	D.bivittatus	10	1	16.1879	18	46.3309	7.40357
MKUMBULU	WK2	March_April	Mountainous	Cucumis sativus	D.bivittatus	10	1	36.1135	39	41.5358	0
MKUMBULU	WK2	March_April	Mountainous	Citrullus lanatus	D.bivittatus	10	1	8.6	1	23.2558	0
MKUMBULU	WK2	March_April	Mountainous	Cucurbita moschata	D.bivittatus	10	1	8.363	54	215.234	0
MORNING SITE	WK2	March_April	Mountainous	Cucumis sativus	D.bivittatus	10	1	44.4654	60	51.8986	11.7712
MORNING SITE	WK2	March_April	Mountainous	Citrullus lanatus	D.bivittatus	10	1	17.0722	34	221.282	40.328
MORNING SITE	WK2	March_April	Mountainous	Cucurbita moschata	D.bivittatus	10	1	4.96962	89	337.902	0
KIFURU	WK2	March_April	Mountainous	Cucumis sativus	D.bivittatus	10	1	46.0247	19	21.7274	0
KIFURU	WK2	March_April	Mountainous	Citrullus lanatus	D.bivittatus	10	1	39.9867	86	179.226	14.5624
KIFURU	WK2	March_April	Mountainous	Cucurbita moschata	D.bivittatus	10	1	25.1979	27	25.5124	0
HORT. UNIT	WK3	March_April	Plateau	Cucumis sativus	D.bivittatus	10	1	43.8185	20	22.8214	0
HORT. UNIT	WK3	March_April	Plateau	Citrullus lanatus	D.bivittatus	10	1	6.16769	49	611.125	0
HORT. UNIT	WK3	March_April	Plateau	Cucurbita moschata	D.bivittatus	10	1	16.1469	65	251.597	0
CROP MUSEUM	WK3	March_April	Plateau	Cucumis sativus	D.bivittatus	10	1	50.886	15	19.6518	0
CROP MUSEUM	WK3	March_April	Plateau	Citrullus lanatus	D.bivittatus	10	1	49.425	19	27.4586	0
CROP MUSEUM	WK3	March_April	Plateau	Cucurbita moschata	D.bivittatus	10	1	15.3247	117	449.102	0
SUGECO	WK3	March_April	Plateau	Cucumis sativus	D.bivittatus	10	1	92.803	15	16.1633	0
SUGECO	WK3	March_April	Plateau	Citrullus lanatus	D.bivittatus	10	1	36.9185	3	6.25078	0
SUGECO	WK3	March_April	Plateau	Cucurbita moschata	D.bivittatus	10	1	9.23769	26	108.252	0
MAFIGA	WK3	March_April	Plateau	Cucumis sativus	D.bivittatus	10	1	38.4981	61	75.4521	0
MAFIGA	WK3	March_April	Plateau	Citrullus lanatus	D.bivittatus	10	1	42.4888	38	55.8971	0
MAFIGA	WK3	March_April	Plateau	Cucurbita moschata	D.bivittatus	10	1	8.80393	66	267.738	0
MAZIMBU	WK3	March_April	Plateau	Cucumis sativus	D.bivittatus	10	1	65.0914	45	49.3811	0
MAZIMBU	WK3	March_April	Plateau	Citrullus lanatus	D.bivittatus	10	1	37.3305	111	156.497	0
MAZIMBU	WK3	March_April	Plateau	Cucurbita moschata	D.bivittatus	10	1	32.0894	190	328.942	0
RUVUMA	WK3	March_April	Mountainous	Cucumis sativus	D.bivittatus	10	1	93.7717	19	16.885	0
RUVUMA	WK3	March_April	Mountainous	Citrullus lanatus	D.bivittatus	10	1	33.9729	36	50.4605	0
RUVUMA	WK3	March_April	Mountainous	Cucurbita moschata	D.bivittatus	10	1	48.1587	33	45.6823	0
MGOLA	WK3	March_April	Mountainous	Cucumis sativus	D.bivittatus	10	1	49.2342	25	26.7251	0
MGOLA	WK3	March_April	Mountainous	Citrullus lanatus	D.bivittatus	10	1	0	0	0	0
MGOLA	WK3	March_April	Mountainous	Cucurbita moschata	D.bivittatus	10	1	38.3276	42	64.4597	0
MKUMBULU	WK3	March_April	Mountainous	Cucumis sativus	D.bivittatus	10	1	47.9617	29	26.2891	0
MKUMBULU	WK3	March_April	Mountainous	Citrullus lanatus	D.bivittatus	10	1	42.7716	58	54.2416	10.0319
MKUMBULU	WK3	March_April	Mountainous	Cucurbita moschata	D.bivittatus	10	1	39.4559	61	90.943	0
MORNING SITE	WK3	March_April	Mountainous	Cucumis sativus	D.bivittatus	10	1	72.2013	0	0	0
MORNING SITE	WK3	March_April	Mountainous	Citrullus lanatus	D.bivittatus	10	1	43.3726	28	33.9773	0
MORNING SITE	WK3	March_April	Mountainous	Cucurbita moschata	D.bivittatus	10	1	38.4439	12	13.5714	0
KIFURU	WK3	March_April	Mountainous	Cucumis sativus	D.bivittatus	10	1	50.41	22	31.173	0
KIFURU	WK3	March_April	Mountainous	Citrullus lanatus	D.bivittatus	10	1	56.9994	17	18.6406	6.61376
KIFURU	WK3	March_April	Mountainous	Cucurbita moschata	D.bivittatus	10	1	53.2156	20	23.4893	0
HORT. UNIT	WK4	March_April	Plateau	Cucumis sativus	D.bivittatus	10	1	61.8467	44	39.5243	0
HORT. UNIT	WK4	March_April	Plateau	Citrullus lanatus	D.bivittatus	10	1	13.63	34	1247.25	0
HORT. UNIT	WK4	March_April	Plateau	Cucurbita moschata	D.bivittatus	10	1	21.535	19	441.142	0
CROP MUSEUM	WK4	March_April	Plateau	Cucumis sativus	D.bivittatus	10	1	58.2856	2	2.14461	0
CROP MUSEUM	WK4	March_April	Plateau	Citrullus lanatus	D.bivittatus	10	1	14.73	6	11.3148	0
CROP MUSEUM	WK4	March_April	Plateau	Cucurbita moschata	D.bivittatus	10	1	9	3	41.6667	0
SUGECO	WK4	March_April	Plateau	Cucumis sativus	D.bivittatus	10	1	62.438	29	30.964	0
SUGECO	WK4	March_April	Plateau	Citrullus lanatus	D.bivittatus	10	1	24.9079	158	192.223	0
SUGECO	WK4	March_April	Plateau	Cucurbita moschata	D.bivittatus	10	1	5.0045	79	789.29	0
MAFIGA	WK4	March_April	Plateau	Cucumis sativus	D.bivittatus	10	1	39.8162	5	5.97986	0
MAFIGA	WK4	March_April	Plateau	Citrullus lanatus	D.bivittatus	10	1	51.0223	167	148.776	0
MAFIGA	WK4	March_April	Plateau	Cucurbita moschata	D.bivittatus	10	1	11.0344	40	226.565	0
MAZIMBU	WK4	March_April	Plateau	Cucumis sativus	D.bivittatus	10	1	35.1012	36	60.3298	0
MAZIMBU	WK4	March_April	Plateau	Citrullus lanatus	D.bivittatus	10	1	20.7	40	66.6333	0
MAZIMBU	WK4	March_April	Plateau	Cucurbita moschata	D.bivittatus	10	1	9.28958	32	71.765	0
RUVUMA	WK4	March_April	Mountainous	Cucumis sativus	D.bivittatus	10	1	44.7907	40	63.7887	0
RUVUMA	WK4	March_April	Mountainous	Citrullus lanatus	D.bivittatus	10	1	0	0	0	0
RUVUMA	WK4	March_April	Mountainous	Cucurbita moschata	D.bivittatus	10	1	1.03167	0	0	0
MGOLA	WK4	March_April	Mountainous	Cucumis sativus	D.bivittatus	10	1	40.8713	27	41.2882	7.62625
MGOLA	WK4	March_April	Mountainous	Citrullus lanatus	D.bivittatus	10	1	23.9915	0	0	14.1449
MGOLA	WK4	March_April	Mountainous	Cucurbita moschata	D.bivittatus	10	1	4.845	15	309.598	0
MKUMBULU	WK4	March_April	Mountainous	Cucumis sativus	D.bivittatus	10	1	31.8226	10	16.539	0
MKUMBULU	WK4	March_April	Mountainous	Citrullus lanatus	D.bivittatus	10	1	20.0031	97	303.078	0
MKUMBULU	WK4	March_April	Mountainous	Cucurbita moschata	D.bivittatus	10	1	6.8387	137	871.003	0
MORNING SITE	WK4	March_April	Mountainous	Cucumis sativus	D.bivittatus	10	1	21.6019	106	181.74	0
MORNING SITE	WK4	March_April	Mountainous	Citrullus lanatus	D.bivittatus	10	1	33.33	132	440.044	0
MORNING SITE	WK4	March_April	Mountainous	Cucurbita moschata	D.bivittatus	10	1	10.2404	149	606.258	4.73754
KIFURU	WK4	March_April	Mountainous	Cucumis sativus	D.bivittatus	10	1	29.8212	37	49.6291	0
KIFURU	WK4	March_April	Mountainous	Citrullus lanatus	D.bivittatus	10	1	18.2394	56	180.604	0
KIFURU	WK4	March_April	Mountainous	Cucurbita moschata	D.bivittatus	10	1	8.98143	139	552.728	4.879
HORT. UNIT	WK5	March_April	Plateau	Cucumis sativus	D.bivittatus	10	1	79.7189	5	6.96893	0
HORT. UNIT	WK5	March_April	Plateau	Citrullus lanatus	D.bivittatus	10	1	25.0192	36	119.908	0
HORT. UNIT	WK5	March_April	Plateau	Cucurbita moschata	D.bivittatus	10	1	9.5716	27	112.834	0
CROP MUSEUM	WK5	March_April	Plateau	Cucumis sativus	D.bivittatus	10	1	91.8933	0	0	0
CROP MUSEUM	WK5	March_April	Plateau	Citrullus lanatus	D.bivittatus	10	1	53.5564	126	213.878	5.83899
CROP MUSEUM	WK5	March_April	Plateau	Cucurbita moschata	D.bivittatus	10	1	8.63086	28	40.0515	0
SUGECO	WK5	March_April	Plateau	Cucumis sativus	D.bivittatus	10	1	50.7306	25	27.3778	0
SUGECO	WK5	March_April	Plateau	Citrullus lanatus	D.bivittatus	10	1	57.825	15	25.9403	3.33167
SUGECO	WK5	March_April	Plateau	Cucurbita moschata	D.bivittatus	10	1	11.4514	13	18.0195	6.72797
MAFIGA	WK5	March_April	Plateau	Cucumis sativus	D.bivittatus	10	1	52.553	47	44.7168	0
MAFIGA	WK5	March_April	Plateau	Citrullus lanatus	D.bivittatus	10	1	91.8933	15	18.137	0
MAFIGA	WK5	March_April	Plateau	Cucurbita moschata	D.bivittatus	10	1	26.6931	71	102.303	0
MAZIMBU	WK5	March_April	Plateau	Cucumis sativus	D.bivittatus	10	1	87.703	0	0	0
MAZIMBU	WK5	March_April	Plateau	Citrullus lanatus	D.bivittatus	10	1	87.703	44	50.1693	0
MAZIMBU	WK5	March_April	Plateau	Cucurbita moschata	D.bivittatus	10	1	38.2791	21	23.8523	0
RUVUMA	WK5	March_April	Mountainous	Cucumis sativus	D.bivittatus	10	1	109.78	35	16.78	0
RUVUMA	WK5	March_April	Mountainous	Citrullus lanatus	D.bivittatus	10	1	26.1943	8	43.63	0
RUVUMA	WK5	March_April	Mountainous	Cucurbita moschata	D.bivittatus	10	1	15.135	12	198.216	0
MGOLA	WK5	March_April	Mountainous	Cucumis sativus	D.bivittatus	10	1	113.283	16	11.77	0
MGOLA	WK5	March_April	Mountainous	Citrullus lanatus	D.bivittatus	10	1	56.3333	74	145.957	0
MGOLA	WK5	March_April	Mountainous	Cucurbita moschata	D.bivittatus	10	1	11.6718	69	537.425	0
MKUMBULU	WK5	March_April	Mountainous	Cucumis sativus	D.bivittatus	10	1	61.6725	9	12.161	0
MKUMBULU	WK5	March_April	Mountainous	Citrullus lanatus	D.bivittatus	10	1	35.2403	43	39.3611	0
MKUMBULU	WK5	March_April	Mountainous	Cucurbita moschata	D.bivittatus	10	1	8.31105	20	126.654	0
MORNING SITE	WK5	March_April	Mountainous	Cucumis sativus	D.bivittatus	10	1	46.2546	79	65.6899	0
MORNING SITE	WK5	March_April	Mountainous	Citrullus lanatus	D.bivittatus	10	1	41.6045	82	98.547	2.86369
MORNING SITE	WK5	March_April	Mountainous	Cucurbita moschata	D.bivittatus	10	1	4.91195	15	74.4823	0
KIFURU	WK5	March_April	Mountainous	Cucumis sativus	D.bivittatus	10	1	75.8371	58	109.257	0
KIFURU	WK5	March_April	Mountainous	Citrullus lanatus	D.bivittatus	10	1	29.9	43	205.447	0
KIFURU	WK5	March_April	Mountainous	Cucurbita moschata	D.bivittatus	10	1	70.296	130	369.865	47.2108
HORT. UNIT	WK1	June_July	Plateau	Cucumis sativus	D.bivittatus	10	1	50.7606	39	48.0195	0
HORT. UNIT	WK1	June_July	Plateau	Citrullus lanatus	D.bivittatus	10	1	23.39	33	108.528	19.7323
HORT. UNIT	WK1	June_July	Plateau	Cucurbita moschata	D.bivittatus	10	1	24.8646	26	80.4356	0
CROP MUSEUM	WK1	June_July	Plateau	Cucumis sativus	D.bivittatus	10	1	46.6444	30	35.7313	0
CROP MUSEUM	WK1	June_July	Plateau	Citrullus lanatus	D.bivittatus	10	1	11.3328	33	161.773	2.27335
CROP MUSEUM	WK1	June_July	Plateau	Cucurbita moschata	D.bivittatus	10	1	12.4981	34	104.631	0
SUGECO	WK1	June_July	Plateau	Citrullus lanatus	D.bivittatus	10	1	36.9905	27	33.1781	0
SUGECO	WK1	June_July	Plateau	Cucurbita moschata	D.bivittatus	10	1	3.49913	136	844.93	0
SUGECO	WK1	June_July	Plateau	Cucumis sativus	D.bivittatus	10	1	11.2206	82	221.454	0
MAFIGA	WK1	June_July	Plateau	Cucumis sativus	D.bivittatus	10	1	55.0214	15	19.4729	0
MAFIGA	WK1	June_July	Plateau	Citrullus lanatus	D.bivittatus	10	1	36.3444	91	278.202	0
MAFIGA	WK1	June_July	Plateau	Cucurbita moschata	D.bivittatus	10	1	15.2866	212	433.387	7.74144
MAZIMBU	WK1	June_July	Plateau	Cucumis sativus	D.bivittatus	10	1	52.0312	16	19.2192	0
MAZIMBU	WK1	June_July	Plateau	Citrullus lanatus	D.bivittatus	10	1	44.7711	29	71.971	0
MAZIMBU	WK1	June_July	Plateau	Cucurbita moschata	D.bivittatus	10	1	17.0324	20	46.9693	31.9693
RUVUMA	WK1	June_July	Mountainous	Cucumis sativus	D.bivittatus	10	1	43.9082	17	22.7748	0
RUVUMA	WK1	June_July	Mountainous	Citrullus lanatus	D.bivittatus	10	1	52.315	10	23.8937	27.2851
RUVUMA	WK1	June_July	Mountainous	Cucurbita moschata	D.bivittatus	10	1	29.7886	30	71.9355	0
MGOLA	WK1	June_July	Mountainous	Cucumis sativus	D.bivittatus	10	1	45.7352	26	22.7396	0
MGOLA	WK1	June_July	Mountainous	Citrullus lanatus	D.bivittatus	10	1	18.8969	26	32.7592	0
MGOLA	WK1	June_July	Mountainous	Cucurbita moschata	D.bivittatus	10	1	10.7645	13	38.9571	0
MKUMBULU	WK1	June_July	Mountainous	Cucumis sativus	D.bivittatus	10	1	57.3711	16	14.6782	0
MKUMBULU	WK1	June_July	Mountainous	Citrullus lanatus	D.bivittatus	10	1	31.1567	53	56.7027	0
MKUMBULU	WK1	June_July	Mountainous	Cucurbita moschata	D.bivittatus	10	1	14.674	31	84.5032	0
MORNING SITE	WK1	June_July	Mountainous	Cucumis sativus	D.bivittatus	10	1	47.0689	0	0	1.16067
MORNING SITE	WK1	June_July	Mountainous	Citrullus lanatus	D.bivittatus	10	1	31.7158	83	109.041	0
MORNING SITE	WK1	June_July	Mountainous	Cucurbita moschata	D.bivittatus	10	1	26.1686	81	140.696	0
KIFURU	WK1	June_July	Mountainous	Cucumis sativus	D.bivittatus	10	1	31.7158	8	10.51	0
KIFURU	WK1	June_July	Mountainous	Citrullus lanatus	D.bivittatus	10	1	47.0689	160	188.848	0
KIFURU	WK1	June_July	Mountainous	Cucurbita moschata	D.bivittatus	10	1	38.6683	31	44.5383	0
HORT. UNIT	WK2	June_July	Plateau	Cucumis sativus	D.bivittatus	10	1	49.5245	13	23.8633	0
HORT. UNIT	WK2	June_July	Plateau	Citrullus lanatus	D.bivittatus	10	1	6.13571	14	162.98	0
HORT. UNIT	WK2	June_July	Plateau	Cucurbita moschata	D.bivittatus	10	1	6.22417	26	348.106	0
CROP MUSEUM	WK2	June_July	Plateau	Cucumis sativus	D.bivittatus	10	1	83.2919	3	2.25112	12.345
CROP MUSEUM	WK2	June_July	Plateau	Citrullus lanatus	D.bivittatus	10	1	22.529	16	71.0196	0
CROP MUSEUM	WK2	June_July	Plateau	Cucurbita moschata	D.bivittatus	10	1	12.4909	20	72.7802	0
SUGECO	WK2	June_July	Plateau	Cucumis sativus	D.bivittatus	10	1	79.6133	7	7.32708	0
SUGECO	WK2	June_July	Plateau	Citrullus lanatus	D.bivittatus	10	1	8.384	39	310.115	0
SUGECO	WK2	June_July	Plateau	Cucurbita moschata	D.bivittatus	10	1	2.57538	42	418.16	0
MAFIGA	WK2	June_July	Plateau	Cucumis sativus	D.bivittatus	10	1	41.83	135	140.32	0
MAFIGA	WK2	June_July	Plateau	Citrullus lanatus	D.bivittatus	10	1	27.5891	128	201.718	0
MAFIGA	WK2	June_July	Plateau	Cucurbita moschata	D.bivittatus	10	1	4.08518	66	288.499	0
MAZIMBU	WK2	June_July	Plateau	Cucumis sativus	D.bivittatus	10	1	81.2369	46	43.5573	0
MAZIMBU	WK2	June_July	Plateau	Citrullus lanatus	D.bivittatus	10	1	23.6224	84	122.619	0
MAZIMBU	WK2	June_July	Plateau	Cucurbita moschata	D.bivittatus	10	1	19.5043	1	1.46488	31.9932
RUVUMA	WK2	June_July	Mountainous	Cucumis sativus	D.bivittatus	10	1	21.969	64	145.66	0
RUVUMA	WK2	June_July	Mountainous	Citrullus lanatus	D.bivittatus	10	1	33.8369	95	215.968	0
RUVUMA	WK2	June_July	Mountainous	Cucurbita moschata	D.bivittatus	10	1	1.55213	29	397.533	32.8971
MGOLA	WK2	June_July	Mountainous	Cucumis sativus	D.bivittatus	10	1	63.0033	216	380.932	18.3623
MGOLA	WK2	June_July	Mountainous	Citrullus lanatus	D.bivittatus	10	1	17.5125	25	89.222	0
MGOLA	WK2	June_July	Mountainous	Cucurbita moschata	D.bivittatus	10	1	23.0564	46	142.508	0
MKUMBULU	WK2	June_July	Mountainous	Cucumis sativus	D.bivittatus	10	1	29.4845	72	221.996	0
MKUMBULU	WK2	June_July	Mountainous	Citrullus lanatus	D.bivittatus	10	1	26.3817	67	141.091	0
MKUMBULU	WK2	June_July	Mountainous	Cucurbita moschata	D.bivittatus	10	1	10.3584	78	242.907	0
MORNING SITE	WK2	June_July	Mountainous	Cucumis sativus	D.bivittatus	10	1	27.2547	45	86.8994	0
MORNING SITE	WK2	June_July	Mountainous	Citrullus lanatus	D.bivittatus	10	1	16.3978	21	55.6808	0
MORNING SITE	WK2	June_July	Mountainous	Cucurbita moschata	D.bivittatus	10	1	10.2748	92	308.756	0
KIFURU	WK2	June_July	Mountainous	Cucumis sativus	D.bivittatus	10	1	53.9808	27	38.4752	0
KIFURU	WK2	June_July	Mountainous	Citrullus lanatus	D.bivittatus	10	1	19.1283	18	32.4488	6.78334
KIFURU	WK2	June_July	Mountainous	Cucurbita moschata	D.bivittatus	10	1	9.73122	82	205.524	28.4333
HORT. UNIT	WK3	June_July	Plateau	Cucumis sativus	D.bivittatus	10	1	37.9407	65	114.213	0
HORT. UNIT	WK3	June_July	Plateau	Citrullus lanatus	D.bivittatus	10	1	23.0714	30	59.1051	0
HORT. UNIT	WK3	June_July	Plateau	Cucurbita moschata	D.bivittatus	10	1	11.3404	107	336.976	0
CROP MUSEUM	WK3	June_July	Plateau	Cucumis sativus	D.bivittatus	10	1	45.0333	43	63.6566	0
CROP MUSEUM	WK3	June_July	Plateau	Citrullus lanatus	D.bivittatus	10	1	24.1962	44	45.4616	0
CROP MUSEUM	WK3	June_July	Plateau	Cucurbita moschata	D.bivittatus	10	1	16.7679	26	53.4682	0
SUGECO	WK3	June_July	Plateau	Cucumis sativus	D.bivittatus	10	1	45.0974	21	17.2466	0
SUGECO	WK3	June_July	Plateau	Citrullus lanatus	D.bivittatus	10	1	30.5346	96	112.285	0
SUGECO	WK3	June_July	Plateau	Cucurbita moschata	D.bivittatus	10	1	17.2209	38	68.9568	0
MAFIGA	WK3	June_July	Plateau	Cucumis sativus	D.bivittatus	10	1	43.5855	107	79.1918	0
MAFIGA	WK3	June_July	Plateau	Citrullus lanatus	D.bivittatus	10	1	37.5214	103	94.6587	2.08359
MAFIGA	WK3	June_July	Plateau	Cucurbita moschata	D.bivittatus	10	1	25.5934	40	41.129	0
MAZIMBU	WK3	June_July	Plateau	Cucumis sativus	D.bivittatus	10	1	35.3145	49	69.3766	0
MAZIMBU	WK3	June_July	Plateau	Citrullus lanatus	D.bivittatus	10	1	51.0855	107	95.2059	3.98331
MAZIMBU	WK3	June_July	Plateau	Cucurbita moschata	D.bivittatus	10	1	25.8382	99	95.7882	0
RUVUMA	WK3	June_July	Mountainous	Cucumis sativus	D.bivittatus	10	1	37.629	62	78.4602	6.348
RUVUMA	WK3	June_July	Mountainous	Citrullus lanatus	D.bivittatus	10	1	15.9018	152	868.969	40.1195
RUVUMA	WK3	June_July	Mountainous	Cucurbita moschata	D.bivittatus	10	1	17.7175	42	296.317	8.2203
MGOLA	WK3	June_July	Mountainous	Cucumis sativus	D.bivittatus	10	1	57.7556	117	112.543	0
MGOLA	WK3	June_July	Mountainous	Citrullus lanatus	D.bivittatus	10	1	5.18421	80	812.183	4.24764
MGOLA	WK3	June_July	Mountainous	Cucurbita moschata	D.bivittatus	10	1	2.94091	80	2472.95	0
MKUMBULU	WK3	June_July	Mountainous	Cucumis sativus	D.bivittatus	10	1	51.12	5	4.44587	2.4849
MKUMBULU	WK3	June_July	Mountainous	Citrullus lanatus	D.bivittatus	10	1	26.3354	0	0	0
MKUMBULU	WK3	June_July	Mountainous	Cucurbita moschata	D.bivittatus	10	1	7.43238	169	1082.78	0
MORNING SITE	WK3	June_July	Mountainous	Cucumis sativus	D.bivittatus	10	1	68.924	59	85.6015	4.28279
MORNING SITE	WK3	June_July	Mountainous	Citrullus lanatus	D.bivittatus	10	1	21.364	67	209.074	14.9488
MORNING SITE	WK3	June_July	Mountainous	Cucurbita moschata	D.bivittatus	10	1	1.66714	6	64.2674	0
KIFURU	WK3	June_July	Mountainous	Cucumis sativus	D.bivittatus	10	1	53.4731	169	243.113	0
KIFURU	WK3	June_July	Mountainous	Citrullus lanatus	D.bivittatus	10	1	1.92813	110	3565.64	0
KIFURU	WK3	June_July	Mountainous	Cucurbita moschata	D.bivittatus	10	1	1.77568	192	2457.44	0
HORT. UNIT	WK4	June_July	Plateau	Cucumis sativus	D.bivittatus	10	1	37.3167	96	85.7526	2.59639
HORT. UNIT	WK4	June_July	Plateau	Citrullus lanatus	D.bivittatus	10	1	19.9909	126	572.988	0
HORT. UNIT	WK4	June_July	Plateau	Cucurbita moschata	D.bivittatus	10	1	10.0914	35	157.651	0
CROP MUSEUM	WK4	June_July	Plateau	Cucumis sativus	D.bivittatus	10	1	37.5063	136	151.086	0
CROP MUSEUM	WK4	June_July	Plateau	Citrullus lanatus	D.bivittatus	10	1	15.7427	36	152.452	5.30293
CROP MUSEUM	WK4	June_July	Plateau	Cucurbita moschata	D.bivittatus	10	1	6.67268	47	171.796	0
SUGECO	WK4	June_July	Plateau	Cucumis sativus	D.bivittatus	10	1	63.012	62	65.596	0
SUGECO	WK4	June_July	Plateau	Citrullus lanatus	D.bivittatus	10	1	18.6942	56	249.632	0
SUGECO	WK4	June_July	Plateau	Cucurbita moschata	D.bivittatus	10	1	21.4676	163	446.637	0
MAFIGA	WK4	June_July	Plateau	Cucumis sativus	D.bivittatus	10	1	40.4786	25	29.41	0
MAFIGA	WK4	June_July	Plateau	Citrullus lanatus	D.bivittatus	10	1	21.6508	97	344.632	4.41293
MAFIGA	WK4	June_July	Plateau	Cucurbita moschata	D.bivittatus	10	1	27.869	151	270.91	0
MAZIMBU	WK4	June_July	Plateau	Cucumis sativus	D.bivittatus	10	1	57.0787	48	52.559	0
MAZIMBU	WK4	June_July	Plateau	Citrullus lanatus	D.bivittatus	10	1	34.81	3	5.06954	0
MAZIMBU	WK4	June_July	Plateau	Cucurbita moschata	D.bivittatus	10	1	20.2987	50	164.214	0
RUVUMA	WK4	June_July	Mountainous	Cucumis sativus	D.bivittatus	10	1	105.353	2	1.7258	0
RUVUMA	WK4	June_July	Mountainous	Citrullus lanatus	D.bivittatus	10	1	31.0125	52	104.796	31.9761
RUVUMA	WK4	June_July	Mountainous	Cucurbita moschata	D.bivittatus	10	1	19.2735	81	182.725	23.3234
MGOLA	WK4	June_July	Mountainous	Cucumis sativus	D.bivittatus	10	1	56.9948	125	81.229	18.4169
MGOLA	WK4	June_July	Mountainous	Citrullus lanatus	D.bivittatus	10	1	18.429	92	249.607	2.29658
MGOLA	WK4	June_July	Mountainous	Cucurbita moschata	D.bivittatus	10	1	0.539524	37	3265.67	0
MKUMBULU	WK4	June_July	Mountainous	Cucumis sativus	D.bivittatus	10	1	73.5375	268	182.22	2.63103
MKUMBULU	WK4	June_July	Mountainous	Citrullus lanatus	D.bivittatus	10	1	17.6617	100	314.554	0
MKUMBULU	WK4	June_July	Mountainous	Cucurbita moschata	D.bivittatus	10	1	0.608	27	2960.53	0
MORNING SITE	WK4	June_July	Mountainous	Cucumis sativus	D.bivittatus	10	1	70.746	276	195.064	12.3175
MORNING SITE	WK4	June_July	Mountainous	Citrullus lanatus	D.bivittatus	10	1	19.5383	68	151.32	0
MORNING SITE	WK4	June_July	Mountainous	Cucurbita moschata	D.bivittatus	10	1	3.01951	34	184.592	0
KIFURU	WK4	June_July	Mountainous	Cucumis sativus	D.bivittatus	10	1	61.3344	72	73.3683	0
KIFURU	WK4	June_July	Mountainous	Citrullus lanatus	D.bivittatus	10	1	22.3929	81	150.717	0
KIFURU	WK4	June_July	Mountainous	Cucurbita moschata	D.bivittatus	10	1	9.96182	57	173.389	0
HORT. UNIT	WK5	June_July	Plateau	Cucumis sativus	D.bivittatus	10	1	42.9442	15	29.1076	0
HORT. UNIT	WK5	June_July	Plateau	Citrullus lanatus	D.bivittatus	10	1	29.2936	13	31.6988	0
HORT. UNIT	WK5	June_July	Plateau	Cucurbita moschata	D.bivittatus	10	1	9.73353	77	465.341	0
CROP MUSEUM	WK5	June_July	Plateau	Cucumis sativus	D.bivittatus	10	1	40.1306	42	65.4114	0
CROP MUSEUM	WK5	June_July	Plateau	Citrullus lanatus	D.bivittatus	10	1	6.90154	62	691.039	0
CROP MUSEUM	WK5	June_July	Plateau	Cucurbita moschata	D.bivittatus	10	1	2.81396	215	1591.77	0
SUGECO	WK5	June_July	Plateau	Cucumis sativus	D.bivittatus	10	1	102.68	11	21.4258	0
SUGECO	WK5	June_July	Plateau	Citrullus lanatus	D.bivittatus	10	1	23.7695	30	66.4275	0
SUGECO	WK5	June_July	Plateau	Cucurbita moschata	D.bivittatus	10	1	3.11918	123	646.45	0
MAFIGA	WK5	June_July	Plateau	Cucumis sativus	D.bivittatus	10	1	31.2205	233	355.383	0
MAFIGA	WK5	June_July	Plateau	Citrullus lanatus	D.bivittatus	10	1	20.199	49	115.517	14.0988
MAFIGA	WK5	June_July	Plateau	Cucurbita moschata	D.bivittatus	10	1	3.8273	273	1132.22	0
MAZIMBU	WK5	June_July	Plateau	Cucumis sativus	D.bivittatus	10	1	26.0124	35	46.3969	0
MAZIMBU	WK5	June_July	Plateau	Citrullus lanatus	D.bivittatus	10	1	19.5357	33	73.4443	5.22771
MAZIMBU	WK5	June_July	Plateau	Cucurbita moschata	D.bivittatus	10	1	10.3551	87	121.763	0
RUVUMA	WK5	June_July	Mountainous	Cucumis sativus	D.bivittatus	10	1	62.428	9	9.61107	2.18996
RUVUMA	WK5	June_July	Mountainous	Citrullus lanatus	D.bivittatus	10	1	21.39	61	203.7	0
RUVUMA	WK5	June_July	Mountainous	Cucurbita moschata	D.bivittatus	10	1	1.76771	103	1664.78	16.4214
MGOLA	WK5	June_July	Mountainous	Cucumis sativus	D.bivittatus	10	1	58.3493	92	112.622	22.7512
MGOLA	WK5	June_July	Mountainous	Citrullus lanatus	D.bivittatus	10	1	17.3982	48	125.405	1.99009
MGOLA	WK5	June_July	Mountainous	Cucurbita moschata	D.bivittatus	10	1	5.11381	53	246.764	26.5804
MKUMBULU	WK5	June_July	Mountainous	Cucumis sativus	D.bivittatus	10	1	44.7342	3	3.52962	0
MKUMBULU	WK5	June_July	Mountainous	Citrullus lanatus	D.bivittatus	10	1	13.4529	51	108.315	30.1223
MKUMBULU	WK5	June_July	Mountainous	Cucurbita moschata	D.bivittatus	10	1	18.2755	26	71.1335	19.3386
MORNING SITE	WK5	June_July	Mountainous	Cucumis sativus	D.bivittatus	10	1	40.0089	54	71.0367	0
MORNING SITE	WK5	June_July	Mountainous	Citrullus lanatus	D.bivittatus	10	1	24.1906	17	39.0419	2.98579
MORNING SITE	WK5	June_July	Mountainous	Cucurbita moschata	D.bivittatus	10	1	23.7012	8	19.8551	0
KIFURU	WK5	June_July	Mountainous	Cucumis sativus	D.bivittatus	10	1	39.07	75	106.646	0
KIFURU	WK5	June_July	Mountainous	Citrullus lanatus	D.bivittatus	10	1	38.6531	71	141.296	0
KIFURU	WK5	June_July	Mountainous	Cucurbita moschata	D.bivittatus	10	1	20.5209	65	143.977	0
HORT. UNIT	WK1	Sept_Oct	Plateau	Cucumis sativus	D.bivittatus	10	1	43.0442	47	45.4959	0
HORT. UNIT	WK1	Sept_Oct	Plateau	Citrullus lanatus	D.bivittatus	10	1	28.11	85	104.27	0
HORT. UNIT	WK1	Sept_Oct	Plateau	Cucurbita moschata	D.bivittatus	10	1	19.9568	16	32.0693	0
CROP MUSEUM	WK1	Sept_Oct	Plateau	Cucumis sativus	D.bivittatus	10	1	52.176	87	83.3717	0
CROP MUSEUM	WK1	Sept_Oct	Plateau	Citrullus lanatus	D.bivittatus	10	1	31.9595	11	15.6448	1.97017
CROP MUSEUM	WK1	Sept_Oct	Plateau	Cucurbita moschata	D.bivittatus	10	1	4.53	22	4856.51	0
SUGECO	WK1	Sept_Oct	Plateau	Cucumis sativus	D.bivittatus	10	1	82.0036	190	165.498	0
SUGECO	WK1	Sept_Oct	Plateau	Citrullus lanatus	D.bivittatus	10	1	26.3948	57	86.3807	0
SUGECO	WK1	Sept_Oct	Plateau	Cucurbita moschata	D.bivittatus	10	1	0.969355	81	2695.51	0
MAFIGA	WK1	Sept_Oct	Plateau	Cucumis sativus	D.bivittatus	10	1	85.1462	278	251.152	0
MAFIGA	WK1	Sept_Oct	Plateau	Citrullus lanatus	D.bivittatus	10	1	26.5827	31	106.016	0
MAFIGA	WK1	Sept_Oct	Plateau	Cucurbita moschata	D.bivittatus	10	1	1.84672	132	1171.77	0
MAZIMBU	WK1	Sept_Oct	Plateau	Cucumis sativus	D.bivittatus	10	1	35.4231	147	129.682	0
MAZIMBU	WK1	Sept_Oct	Plateau	Citrullus lanatus	D.bivittatus	10	1	5.76	9	781.25	0
MAZIMBU	WK1	Sept_Oct	Plateau	Cucurbita moschata	D.bivittatus	10	1	14.108	59	139.401	0
RUVUMA	WK1	Sept_Oct	Mountainous	Cucumis sativus	D.bivittatus	10	1	36.4991	50	62.2681	0
RUVUMA	WK1	Sept_Oct	Mountainous	Citrullus lanatus	D.bivittatus	10	1	31.2227	18	52.4094	4.03063
RUVUMA	WK1	Sept_Oct	Mountainous	Cucurbita moschata	D.bivittatus	10	1	1.07077	49	3520.11	13.5352
MGOLA	WK1	Sept_Oct	Mountainous	Cucumis sativus	D.bivittatus	10	1	41.2732	15	19.128	0
MGOLA	WK1	Sept_Oct	Mountainous	Citrullus lanatus	D.bivittatus	10	1	7.49818	106	1285.16	0
MGOLA	WK1	Sept_Oct	Mountainous	Cucurbita moschata	D.bivittatus	10	1	1.69705	99	1325.83	0
MKUMBULU	WK1	Sept_Oct	Mountainous	Cucumis sativus	D.bivittatus	10	1	45.4515	147	161.711	0
MKUMBULU	WK1	Sept_Oct	Mountainous	Citrullus lanatus	D.bivittatus	10	1	24.9206	27	67.715	0
MKUMBULU	WK1	Sept_Oct	Mountainous	Cucurbita moschata	D.bivittatus	10	1	2.02045	123	2767.15	3.86757
MORNING SITE	WK1	Sept_Oct	Mountainous	Cucumis sativus	D.bivittatus	10	1	43.4829	51	48.8698	0
MORNING SITE	WK1	Sept_Oct	Mountainous	Citrullus lanatus	D.bivittatus	10	1	15.7388	35	130.812	0
MORNING SITE	WK1	Sept_Oct	Mountainous	Cucurbita moschata	D.bivittatus	10	1	3.272	115	1757.33	0
KIFURU	WK1	Sept_Oct	Mountainous	Cucumis sativus	D.bivittatus	10	1	21.5763	62	58.6433	0
KIFURU	WK1	Sept_Oct	Mountainous	Citrullus lanatus	D.bivittatus	10	1	1.427	80	1868.72	0
KIFURU	WK1	Sept_Oct	Mountainous	Cucurbita moschata	D.bivittatus	10	1	4.3784	282	2576.28	0
HORT. UNIT	WK2	Sept_Oct	Plateau	Cucumis sativus	D.bivittatus	10	1	45.6587	21	28.7459	0
HORT. UNIT	WK2	Sept_Oct	Plateau	Citrullus lanatus	D.bivittatus	10	1	4.06316	10	64.7668	0
HORT. UNIT	WK2	Sept_Oct	Plateau	Cucurbita moschata	D.bivittatus	10	1	1.89697	18	287.54	0
CROP MUSEUM	WK2	Sept_Oct	Plateau	Cucumis sativus	D.bivittatus	10	1	68.6615	10	11.2032	0
CROP MUSEUM	WK2	Sept_Oct	Plateau	Citrullus lanatus	D.bivittatus	10	1	12.9807	34	93.5454	2.06644
CROP MUSEUM	WK2	Sept_Oct	Plateau	Cucurbita moschata	D.bivittatus	10	1	4.28923	7	125.538	0
SUGECO	WK2	Sept_Oct	Plateau	Cucumis sativus	D.bivittatus	10	1	67.0717	25	31.0613	0
SUGECO	WK2	Sept_Oct	Plateau	Citrullus lanatus	D.bivittatus	10	1	10.7091	19	77.1386	0
SUGECO	WK2	Sept_Oct	Plateau	Cucurbita moschata	D.bivittatus	10	1	8.61867	0	0	0
MAFIGA	WK2	Sept_Oct	Plateau	Cucumis sativus	D.bivittatus	10	1	84.4622	35	46.0429	0
MAFIGA	WK2	Sept_Oct	Plateau	Citrullus lanatus	D.bivittatus	10	1	10.09	31	105.943	0
MAFIGA	WK2	Sept_Oct	Plateau	Cucurbita moschata	D.bivittatus	10	1	7.18222	26	134.076	0
MAZIMBU	WK2	Sept_Oct	Plateau	Cucumis sativus	D.bivittatus	10	1	92.2537	19	25.7442	0
MAZIMBU	WK2	Sept_Oct	Plateau	Citrullus lanatus	D.bivittatus	10	1	17.4726	60	180.734	0
MAZIMBU	WK2	Sept_Oct	Plateau	Cucurbita moschata	D.bivittatus	10	1	7.38714	26	167.601	0
RUVUMA	WK2	Sept_Oct	Mountainous	Cucumis sativus	D.bivittatus	10	1	50.3718	6	7.00673	0
RUVUMA	WK2	Sept_Oct	Mountainous	Citrullus lanatus	D.bivittatus	10	1	29.7136	0	0	0
RUVUMA	WK2	Sept_Oct	Mountainous	Cucurbita moschata	D.bivittatus	10	1	7.18222	39	150.835	0
MGOLA	WK2	Sept_Oct	Mountainous	Cucumis sativus	D.bivittatus	10	1	50.5977	129	115.887	0
MGOLA	WK2	Sept_Oct	Mountainous	Citrullus lanatus	D.bivittatus	10	1	16.7578	49	127.131	0
MGOLA	WK2	Sept_Oct	Mountainous	Cucurbita moschata	D.bivittatus	10	1	2.18714	22	1436.97	0
MKUMBULU	WK2	Sept_Oct	Mountainous	Cucumis sativus	D.bivittatus	10	1	57.0396	182	118.176	1.7967
MKUMBULU	WK2	Sept_Oct	Mountainous	Citrullus lanatus	D.bivittatus	10	1	15.3869	29	72.4891	0
MKUMBULU	WK2	Sept_Oct	Mountainous	Cucurbita moschata	D.bivittatus	10	1	2.27395	50	271.459	0
MORNING SITE	WK2	Sept_Oct	Mountainous	Cucumis sativus	D.bivittatus	10	1	79.8516	206	135.778	0
MORNING SITE	WK2	Sept_Oct	Mountainous	Citrullus lanatus	D.bivittatus	10	1	21.2127	55	117.854	0
MORNING SITE	WK2	Sept_Oct	Mountainous	Cucurbita moschata	D.bivittatus	10	1	8.22239	336	888.348	0
KIFURU	WK2	Sept_Oct	Mountainous	Cucumis sativus	D.bivittatus	10	1	50.0575	102	101.883	4.88663
KIFURU	WK2	Sept_Oct	Mountainous	Citrullus lanatus	D.bivittatus	10	1	0	0	0	0
KIFURU	WK2	Sept_Oct	Mountainous	Cucurbita moschata	D.bivittatus	10	1	9.33	71	237.808	0
HORT. UNIT	WK3	Sept_Oct	Plateau	Cucumis sativus	D.bivittatus	10	1	46.1417	5	6.02011	0
HORT. UNIT	WK3	Sept_Oct	Plateau	Citrullus lanatus	D.bivittatus	10	1	27.4643	17	88.4265	2.13972
HORT. UNIT	WK3	Sept_Oct	Plateau	Cucurbita moschata	D.bivittatus	10	1	0.735714	30	5825.24	0
CROP MUSEUM	WK3	Sept_Oct	Plateau	Cucumis sativus	D.bivittatus	10	1	42.4767	75	147.14	0
CROP MUSEUM	WK3	Sept_Oct	Plateau	Citrullus lanatus	D.bivittatus	10	1	8.26556	31	416.723	0
CROP MUSEUM	WK3	Sept_Oct	Plateau	Cucurbita moschata	D.bivittatus	10	1	7.47077	8	82.3723	0
SUGECO	WK3	Sept_Oct	Plateau	Cucumis sativus	D.bivittatus	10	1	73.9908	9	9.35668	0
SUGECO	WK3	Sept_Oct	Plateau	Citrullus lanatus	D.bivittatus	10	1	25.535	18	50.3511	0
SUGECO	WK3	Sept_Oct	Plateau	Cucurbita moschata	D.bivittatus	10	1	14.2996	47	136.95	1.38612
MAFIGA	WK3	Sept_Oct	Plateau	Cucumis sativus	D.bivittatus	10	1	68.9	30	36.2845	0
MAFIGA	WK3	Sept_Oct	Plateau	Citrullus lanatus	D.bivittatus	10	1	15.7493	16	72.5656	0
MAFIGA	WK3	Sept_Oct	Plateau	Cucurbita moschata	D.bivittatus	10	1	15.6356	3	7.10631	0
MAZIMBU	WK3	Sept_Oct	Plateau	Cucumis sativus	D.bivittatus	10	1	58.2126	43	32.1162	4.18969
MAZIMBU	WK3	Sept_Oct	Plateau	Citrullus lanatus	D.bivittatus	10	1	18.3789	30	85.9107	2.04445
MAZIMBU	WK3	Sept_Oct	Plateau	Cucurbita moschata	D.bivittatus	10	1	17.7011	16	25.1083	0
RUVUMA	WK3	Sept_Oct	Mountainous	Cucumis sativus	D.bivittatus	10	1	34.4628	13	15.0887	0
RUVUMA	WK3	Sept_Oct	Mountainous	Citrullus lanatus	D.bivittatus	10	1	0	0	0	0
RUVUMA	WK3	Sept_Oct	Mountainous	Cucurbita moschata	D.bivittatus	10	1	16.7638	20	149.131	0
MGOLA	WK3	Sept_Oct	Mountainous	Cucumis sativus	D.bivittatus	10	1	54.13	32	36.9481	0
MGOLA	WK3	Sept_Oct	Mountainous	Citrullus lanatus	D.bivittatus	10	1	22.9662	0	0	0
MGOLA	WK3	Sept_Oct	Mountainous	Cucurbita moschata	D.bivittatus	10	1	20.4857	40	278.94	0
MKUMBULU	WK3	Sept_Oct	Mountainous	Cucumis sativus	D.bivittatus	10	1	44.4748	23	24.6261	4.54525
MKUMBULU	WK3	Sept_Oct	Mountainous	Citrullus lanatus	D.bivittatus	10	1	24.3255	9	33.6348	0
MKUMBULU	WK3	Sept_Oct	Mountainous	Cucurbita moschata	D.bivittatus	10	1	30.3618	25	74.8548	0
MORNING SITE	WK3	Sept_Oct	Mountainous	Cucumis sativus	D.bivittatus	10	1	40.5927	86	96.3003	1.1544
MORNING SITE	WK3	Sept_Oct	Mountainous	Citrullus lanatus	D.bivittatus	10	1	15.3106	99	404.131	0
MORNING SITE	WK3	Sept_Oct	Mountainous	Cucurbita moschata	D.bivittatus	10	1	16.765	7	29.824	5.00826
KIFURU	WK3	Sept_Oct	Mountainous	Cucumis sativus	D.bivittatus	10	1	51.6447	0	0	0
KIFURU	WK3	Sept_Oct	Mountainous	Citrullus lanatus	D.bivittatus	10	1	17.6274	22	65.6873	0
KIFURU	WK3	Sept_Oct	Mountainous	Cucurbita moschata	D.bivittatus	10	1	12.3071	0	0	0
HORT. UNIT	WK4	Sept_Oct	Plateau	Cucumis sativus	D.bivittatus	10	1	0	0	0	0
HORT. UNIT	WK4	Sept_Oct	Plateau	Citrullus lanatus	D.bivittatus	10	1	24.4973	11	29.9352	6.56875
HORT. UNIT	WK4	Sept_Oct	Plateau	Cucurbita moschata	D.bivittatus	10	1	9.37714	10	38.0865	0
CROP MUSEUM	WK4	Sept_Oct	Plateau	Cucumis sativus	D.bivittatus	10	1	33.0409	17	23.387	0
CROP MUSEUM	WK4	Sept_Oct	Plateau	Citrullus lanatus	D.bivittatus	10	1	61.7	22	27.4	0
CROP MUSEUM	WK4	Sept_Oct	Plateau	Cucurbita moschata	D.bivittatus	10	1	19.6825	26	82.5607	0
SUGECO	WK4	Sept_Oct	Plateau	Cucumis sativus	D.bivittatus	10	1	36.0938	88	101.587	0.95142
SUGECO	WK4	Sept_Oct	Plateau	Citrullus lanatus	D.bivittatus	10	1	17.7023	0	0	0
SUGECO	WK4	Sept_Oct	Plateau	Cucurbita moschata	D.bivittatus	10	1	19.967	20	50.0826	0
MAFIGA	WK4	Sept_Oct	Plateau	Cucumis sativus	D.bivittatus	10	1	70.2953	29	27.503	0
MAFIGA	WK4	Sept_Oct	Plateau	Citrullus lanatus	D.bivittatus	10	1	18.8359	27	84.3197	0
MAFIGA	WK4	Sept_Oct	Plateau	Cucurbita moschata	D.bivittatus	10	1	130.205	25	96.0025	0
MAZIMBU	WK4	Sept_Oct	Plateau	Cucumis sativus	D.bivittatus	10	1	48.1367	49	48.4731	0
MAZIMBU	WK4	Sept_Oct	Plateau	Citrullus lanatus	D.bivittatus	10	1	18.0775	7	19.3611	0
MAZIMBU	WK4	Sept_Oct	Plateau	Cucurbita moschata	D.bivittatus	10	1	49.2389	73	164.73	0
RUVUMA	WK4	Sept_Oct	Mountainous	Cucumis sativus	D.bivittatus	10	1	46.1867	20	48.1139	0
RUVUMA	WK4	Sept_Oct	Mountainous	Citrullus lanatus	D.bivittatus	10	1	30.112	19	126.196	4.45058
RUVUMA	WK4	Sept_Oct	Mountainous	Cucurbita moschata	D.bivittatus	10	1	3.835	21	2737.94	0
MGOLA	WK4	Sept_Oct	Mountainous	Cucumis sativus	D.bivittatus	10	1	46.588	34	72.9802	1.80685
MGOLA	WK4	Sept_Oct	Mountainous	Citrullus lanatus	D.bivittatus	10	1	9.81	27	393.185	0
MGOLA	WK4	Sept_Oct	Mountainous	Cucurbita moschata	D.bivittatus	10	1	3.76394	23	185.17	0
MKUMBULU	WK4	Sept_Oct	Mountainous	Cucumis sativus	D.bivittatus	10	1	35.645	55	110.214	3.95471
MKUMBULU	WK4	Sept_Oct	Mountainous	Citrullus lanatus	D.bivittatus	10	1	27.4909	11	36.3757	0
MKUMBULU	WK4	Sept_Oct	Mountainous	Cucurbita moschata	D.bivittatus	10	1	5.08129	144	914.17	0
MORNING SITE	WK4	Sept_Oct	Mountainous	Cucumis sativus	D.bivittatus	10	1	66.5491	141	192.612	0
MORNING SITE	WK4	Sept_Oct	Mountainous	Citrullus lanatus	D.bivittatus	10	1	19.1527	16	75.9446	24.9836
MORNING SITE	WK4	Sept_Oct	Mountainous	Cucurbita moschata	D.bivittatus	10	1	4.27	39	190.281	26.8807
KIFURU	WK4	Sept_Oct	Mountainous	Cucumis sativus	D.bivittatus	10	1	7.36091	21	259.355	0
KIFURU	WK4	Sept_Oct	Mountainous	Citrullus lanatus	D.bivittatus	10	1	18.8924	11	34.2498	0
KIFURU	WK4	Sept_Oct	Mountainous	Cucurbita moschata	D.bivittatus	10	1	7.18661	69	171.45	47.2396
HORT. UNIT	WK5	Sept_Oct	Plateau	Cucumis sativus	D.bivittatus	10	1	33.2867	17	21.2798	0
HORT. UNIT	WK5	Sept_Oct	Plateau	Citrullus lanatus	D.bivittatus	10	1	9.63625	5	64.8593	4.72121
HORT. UNIT	WK5	Sept_Oct	Plateau	Cucurbita moschata	D.bivittatus	10	1	161.01	9	55.8971	0
CROP MUSEUM	WK5	Sept_Oct	Plateau	Cucumis sativus	D.bivittatus	10	1	55.5769	0	0	1.41585
CROP MUSEUM	WK5	Sept_Oct	Plateau	Citrullus lanatus	D.bivittatus	10	1	13.4018	31	210.284	0
CROP MUSEUM	WK5	Sept_Oct	Plateau	Cucurbita moschata	D.bivittatus	10	1	17.585	27	767.7	0
SUGECO	WK5	Sept_Oct	Plateau	Cucumis sativus	D.bivittatus	10	1	36.0854	48	51.1607	0
SUGECO	WK5	Sept_Oct	Plateau	Citrullus lanatus	D.bivittatus	10	1	15.3562	9	36.63	0
SUGECO	WK5	Sept_Oct	Plateau	Cucurbita moschata	D.bivittatus	10	1	7.72545	10	58.8374	0
MAFIGA	WK5	Sept_Oct	Plateau	Cucumis sativus	D.bivittatus	10	1	35.94	6	7.25847	0
MAFIGA	WK5	Sept_Oct	Plateau	Citrullus lanatus	D.bivittatus	10	1	21.962	12	36.4266	0
MAFIGA	WK5	Sept_Oct	Plateau	Cucurbita moschata	D.bivittatus	10	1	6.07	0	0	0
MAZIMBU	WK5	Sept_Oct	Plateau	Cucumis sativus	D.bivittatus	10	1	42.3224	3	3.37545	0
MAZIMBU	WK5	Sept_Oct	Plateau	Citrullus lanatus	D.bivittatus	10	1	28.35	2	5.42667	0
MAZIMBU	WK5	Sept_Oct	Plateau	Cucurbita moschata	D.bivittatus	10	1	7.45447	4	14.1208	0
RUVUMA	WK5	Sept_Oct	Mountainous	Cucumis sativus	D.bivittatus	10	1	54.5019	7	8.02725	0
RUVUMA	WK5	Sept_Oct	Mountainous	Citrullus lanatus	D.bivittatus	10	1	23.7418	3	7.43292	0
RUVUMA	WK5	Sept_Oct	Mountainous	Cucurbita moschata	D.bivittatus	10	1	8.67143	28	65.8979	0
MGOLA	WK5	Sept_Oct	Mountainous	Cucumis sativus	D.bivittatus	10	1	40.928	7	8.5516	0
MGOLA	WK5	Sept_Oct	Mountainous	Citrullus lanatus	D.bivittatus	10	1	0	0	0	0
MGOLA	WK5	Sept_Oct	Mountainous	Cucurbita moschata	D.bivittatus	10	1	72.816	15	41.1997	0
MKUMBULU	WK5	Sept_Oct	Mountainous	Cucumis sativus	D.bivittatus	10	1	42.5406	11	15.2104	0
MKUMBULU	WK5	Sept_Oct	Mountainous	Citrullus lanatus	D.bivittatus	10	1	21.162	0	0	0
MKUMBULU	WK5	Sept_Oct	Mountainous	Cucurbita moschata	D.bivittatus	10	1	19.949	23	57.647	0
MORNING SITE	WK5	Sept_Oct	Mountainous	Cucumis sativus	D.bivittatus	10	1	63.1813	146	154.054	0
MORNING SITE	WK5	Sept_Oct	Mountainous	Citrullus lanatus	D.bivittatus	10	1	19.2356	0	0	0
MORNING SITE	WK5	Sept_Oct	Mountainous	Cucurbita moschata	D.bivittatus	10	1	24.4254	71	223.601	0
KIFURU	WK5	Sept_Oct	Mountainous	Cucumis sativus	D.bivittatus	10	1	38.4119	68	84.2993	16.116
KIFURU	WK5	Sept_Oct	Mountainous	Citrullus lanatus	D.bivittatus	10	1	17.983	29	70.1144	0
KIFURU	WK5	Sept_Oct	Mountainous	Cucurbita moschata	D.bivittatus	10	1	27.4612	15	34.139	0
HORT. UNIT	WK1	March_April	Plateau	Cucumis sativus	D.punctatifrons	10	1	119.927	20	27.7948	0
HORT. UNIT	WK1	March_April	Plateau	Citrullus lanatus	D.punctatifrons	10	1	25.2056	11	48.4902	0
HORT. UNIT	WK1	March_April	Plateau	Cucurbita moschata	D.punctatifrons	10	1	82.0546	6	5.62477	0
CROP MUSEUM	WK1	March_April	Plateau	Cucumis sativus	D.punctatifrons	10	1	63.1864	1	1.43875	0
CROP MUSEUM	WK1	March_April	Plateau	Citrullus lanatus	D.punctatifrons	10	1	30.3561	17	31.1122	0
CROP MUSEUM	WK1	March_April	Plateau	Cucurbita moschata	D.punctatifrons	10	1	33.7136	19	15.6547	0
SUGECO	WK1	March_April	Plateau	Cucumis sativus	D.punctatifrons	10	1	27.9063	0	0	0
SUGECO	WK1	March_April	Plateau	Citrullus lanatus	D.punctatifrons	10	1	30.8794	26	49.5285	0
SUGECO	WK1	March_April	Plateau	Cucurbita moschata	D.punctatifrons	10	1	50.1833	0	0	0
MAFIGA	WK1	March_April	Plateau	Cucumis sativus	D.punctatifrons	10	1	50.8076	11	12.7355	0
MAFIGA	WK1	March_April	Plateau	Citrullus lanatus	D.punctatifrons	10	1	39.0983	105	89.5179	0
MAFIGA	WK1	March_April	Plateau	Cucurbita moschata	D.punctatifrons	10	1	15.5623	0	0	0
MAZIMBU	WK1	March_April	Plateau	Cucumis sativus	D.punctatifrons	10	1	51.3745	1	1.76954	0
MAZIMBU	WK1	March_April	Plateau	Citrullus lanatus	D.punctatifrons	10	1	59.3907	6	6.73506	0
MAZIMBU	WK1	March_April	Plateau	Cucurbita moschata	D.punctatifrons	10	1	19.3472	23	47.5521	0
RUVUMA	WK1	March_April	Mountainous	Cucumis sativus	D.punctatifrons	10	1	30.864	10	10.8001	0
RUVUMA	WK1	March_April	Mountainous	Citrullus lanatus	D.punctatifrons	10	1	21.2871	66	182.381	0
RUVUMA	WK1	March_April	Mountainous	Cucurbita moschata	D.punctatifrons	10	1	5.9581	41	327.685	0
MGOLA	WK1	March_April	Mountainous	Cucumis sativus	D.punctatifrons	10	1	67.4915	50	56.9872	0
MGOLA	WK1	March_April	Mountainous	Citrullus lanatus	D.punctatifrons	10	1	66.4237	54	50.8101	0
MGOLA	WK1	March_April	Mountainous	Cucurbita moschata	D.punctatifrons	10	1	1.48841	29	309.267	0
MKUMBULU	WK1	March_April	Mountainous	Cucumis sativus	D.punctatifrons	10	1	77.1767	29	31.3134	0
MKUMBULU	WK1	March_April	Mountainous	Citrullus lanatus	D.punctatifrons	10	1	59.07	11	10.9541	0
MKUMBULU	WK1	March_April	Mountainous	Cucurbita moschata	D.punctatifrons	10	1	48.539	50	49.0523	0
MORNING SITE	WK1	March_April	Mountainous	Cucumis sativus	D.punctatifrons	10	1	58.3053	3	2.70807	0
MORNING SITE	WK1	March_April	Mountainous	Citrullus lanatus	D.punctatifrons	10	1	127.609	39	33.9579	0
MORNING SITE	WK1	March_April	Mountainous	Cucurbita moschata	D.punctatifrons	10	1	57.4083	14	13.5482	0
KIFURU	WK1	March_April	Mountainous	Cucumis sativus	D.punctatifrons	10	1	59.0014	34	41.1612	0
KIFURU	WK1	March_April	Mountainous	Citrullus lanatus	D.punctatifrons	10	1	81.9807	29	25.2673	0
KIFURU	WK1	March_April	Mountainous	Cucurbita moschata	D.punctatifrons	10	1	32.7262	10	10.5367	0
HORT. UNIT	WK2	March_April	Plateau	Cucumis sativus	D.punctatifrons	10	1	59.311	32	26.9764	0
HORT. UNIT	WK2	March_April	Plateau	Citrullus lanatus	D.punctatifrons	10	1	69.6141	20	16.8999	0
HORT. UNIT	WK2	March_April	Plateau	Cucurbita moschata	D.punctatifrons	10	1	43.4635	30	34.5117	0
CROP MUSEUM	WK2	March_April	Plateau	Cucumis sativus	D.punctatifrons	10	1	63.9464	21	23.4571	0
CROP MUSEUM	WK2	March_April	Plateau	Citrullus lanatus	D.punctatifrons	10	1	57.4473	7	8.12338	0
CROP MUSEUM	WK2	March_April	Plateau	Cucurbita moschata	D.punctatifrons	10	1	31.0284	28	36.096	0
SUGECO	WK2	March_April	Plateau	Cucumis sativus	D.punctatifrons	10	1	100.497	55	28.8041	0
SUGECO	WK2	March_April	Plateau	Citrullus lanatus	D.punctatifrons	10	1	97.826	12	12.2667	0
SUGECO	WK2	March_April	Plateau	Cucurbita moschata	D.punctatifrons	10	1	35.5362	0	0	0
MAFIGA	WK2	March_April	Plateau	Cucumis sativus	D.punctatifrons	10	1	78.9617	44	46.436	0
MAFIGA	WK2	March_April	Plateau	Citrullus lanatus	D.punctatifrons	10	1	44.2932	112	133.085	0
MAFIGA	WK2	March_April	Plateau	Cucurbita moschata	D.punctatifrons	10	1	41.688	27	32.3834	0
MAZIMBU	WK2	March_April	Plateau	Cucumis sativus	D.punctatifrons	10	1	83.2422	0	0	0
MAZIMBU	WK2	March_April	Plateau	Citrullus lanatus	D.punctatifrons	10	1	71.1746	70	75.6536	0
MAZIMBU	WK2	March_April	Plateau	Cucurbita moschata	D.punctatifrons	10	1	42.2763	40	49.7977	0
RUVUMA	WK2	March_April	Mountainous	Cucumis sativus	D.punctatifrons	10	1	43.68	13	22.8938	0
RUVUMA	WK2	March_April	Mountainous	Citrullus lanatus	D.punctatifrons	10	1	2.445	9	920.245	0
RUVUMA	WK2	March_April	Mountainous	Cucurbita moschata	D.punctatifrons	10	1	41.8267	32	255.021	0
MGOLA	WK2	March_April	Mountainous	Cucumis sativus	D.punctatifrons	10	1	78.2509	21	24.397	0
MGOLA	WK2	March_April	Mountainous	Citrullus lanatus	D.punctatifrons	10	1	82.75	57	688.822	0
MGOLA	WK2	March_April	Mountainous	Cucurbita moschata	D.punctatifrons	10	1	16.1879	18	46.3309	0
MKUMBULU	WK2	March_April	Mountainous	Cucumis sativus	D.punctatifrons	10	1	36.1135	39	41.5358	0
MKUMBULU	WK2	March_April	Mountainous	Citrullus lanatus	D.punctatifrons	10	1	8.6	1	23.2558	0
MKUMBULU	WK2	March_April	Mountainous	Cucurbita moschata	D.punctatifrons	10	1	8.363	54	215.234	0
MORNING SITE	WK2	March_April	Mountainous	Cucumis sativus	D.punctatifrons	10	1	44.4654	60	51.8986	0
MORNING SITE	WK2	March_April	Mountainous	Citrullus lanatus	D.punctatifrons	10	1	17.0722	34	221.282	0
MORNING SITE	WK2	March_April	Mountainous	Cucurbita moschata	D.punctatifrons	10	1	4.96962	89	337.902	0
KIFURU	WK2	March_April	Mountainous	Cucumis sativus	D.punctatifrons	10	1	46.0247	19	21.7274	0
KIFURU	WK2	March_April	Mountainous	Citrullus lanatus	D.punctatifrons	10	1	39.9867	86	179.226	0
KIFURU	WK2	March_April	Mountainous	Cucurbita moschata	D.punctatifrons	10	1	25.1979	27	25.5124	0
HORT. UNIT	WK3	March_April	Plateau	Cucumis sativus	D.punctatifrons	10	1	43.8185	20	22.8214	0
HORT. UNIT	WK3	March_April	Plateau	Citrullus lanatus	D.punctatifrons	10	1	6.16769	49	611.125	0
HORT. UNIT	WK3	March_April	Plateau	Cucurbita moschata	D.punctatifrons	10	1	16.1469	65	251.597	0
CROP MUSEUM	WK3	March_April	Plateau	Cucumis sativus	D.punctatifrons	10	1	50.886	15	19.6518	0
CROP MUSEUM	WK3	March_April	Plateau	Citrullus lanatus	D.punctatifrons	10	1	49.425	19	27.4586	0
CROP MUSEUM	WK3	March_April	Plateau	Cucurbita moschata	D.punctatifrons	10	1	15.3247	117	449.102	0
SUGECO	WK3	March_April	Plateau	Cucumis sativus	D.punctatifrons	10	1	92.803	15	16.1633	0
SUGECO	WK3	March_April	Plateau	Citrullus lanatus	D.punctatifrons	10	1	36.9185	3	6.25078	0
SUGECO	WK3	March_April	Plateau	Cucurbita moschata	D.punctatifrons	10	1	9.23769	26	108.252	0
MAFIGA	WK3	March_April	Plateau	Cucumis sativus	D.punctatifrons	10	1	38.4981	61	75.4521	0
MAFIGA	WK3	March_April	Plateau	Citrullus lanatus	D.punctatifrons	10	1	42.4888	38	55.8971	0
MAFIGA	WK3	March_April	Plateau	Cucurbita moschata	D.punctatifrons	10	1	8.80393	66	267.738	0
MAZIMBU	WK3	March_April	Plateau	Cucumis sativus	D.punctatifrons	10	1	65.0914	45	49.3811	0
MAZIMBU	WK3	March_April	Plateau	Citrullus lanatus	D.punctatifrons	10	1	37.3305	111	156.497	0
MAZIMBU	WK3	March_April	Plateau	Cucurbita moschata	D.punctatifrons	10	1	32.0894	190	328.942	0
RUVUMA	WK3	March_April	Mountainous	Cucumis sativus	D.punctatifrons	10	1	93.7717	19	16.885	0
RUVUMA	WK3	March_April	Mountainous	Citrullus lanatus	D.punctatifrons	10	1	33.9729	36	50.4605	0
RUVUMA	WK3	March_April	Mountainous	Cucurbita moschata	D.punctatifrons	10	1	48.1587	33	45.6823	0
MGOLA	WK3	March_April	Mountainous	Cucumis sativus	D.punctatifrons	10	1	49.2342	25	26.7251	0
MGOLA	WK3	March_April	Mountainous	Citrullus lanatus	D.punctatifrons	10	1	0	0	0	0
MGOLA	WK3	March_April	Mountainous	Cucurbita moschata	D.punctatifrons	10	1	38.3276	42	64.4597	0
MKUMBULU	WK3	March_April	Mountainous	Cucumis sativus	D.punctatifrons	10	1	47.9617	29	26.2891	0
MKUMBULU	WK3	March_April	Mountainous	Citrullus lanatus	D.punctatifrons	10	1	42.7716	58	54.2416	0
MKUMBULU	WK3	March_April	Mountainous	Cucurbita moschata	D.punctatifrons	10	1	39.4559	61	90.943	0
MORNING SITE	WK3	March_April	Mountainous	Cucumis sativus	D.punctatifrons	10	1	72.2013	0	0	0
MORNING SITE	WK3	March_April	Mountainous	Citrullus lanatus	D.punctatifrons	10	1	43.3726	28	33.9773	0
MORNING SITE	WK3	March_April	Mountainous	Cucurbita moschata	D.punctatifrons	10	1	38.4439	12	13.5714	0
KIFURU	WK3	March_April	Mountainous	Cucumis sativus	D.punctatifrons	10	1	50.41	22	31.173	0
KIFURU	WK3	March_April	Mountainous	Citrullus lanatus	D.punctatifrons	10	1	56.9994	17	18.6406	0
KIFURU	WK3	March_April	Mountainous	Cucurbita moschata	D.punctatifrons	10	1	53.2156	20	23.4893	0
HORT. UNIT	WK4	March_April	Plateau	Cucumis sativus	D.punctatifrons	10	1	61.8467	44	39.5243	0
HORT. UNIT	WK4	March_April	Plateau	Citrullus lanatus	D.punctatifrons	10	1	13.63	34	1247.25	0
HORT. UNIT	WK4	March_April	Plateau	Cucurbita moschata	D.punctatifrons	10	1	21.535	19	441.142	0
CROP MUSEUM	WK4	March_April	Plateau	Cucumis sativus	D.punctatifrons	10	1	58.2856	2	2.14461	0
CROP MUSEUM	WK4	March_April	Plateau	Citrullus lanatus	D.punctatifrons	10	1	14.73	6	11.3148	0
CROP MUSEUM	WK4	March_April	Plateau	Cucurbita moschata	D.punctatifrons	10	1	9	3	41.6667	0
SUGECO	WK4	March_April	Plateau	Cucumis sativus	D.punctatifrons	10	1	62.438	29	30.964	0
SUGECO	WK4	March_April	Plateau	Citrullus lanatus	D.punctatifrons	10	1	24.9079	158	192.223	0
SUGECO	WK4	March_April	Plateau	Cucurbita moschata	D.punctatifrons	10	1	5.0045	79	789.29	0
MAFIGA	WK4	March_April	Plateau	Cucumis sativus	D.punctatifrons	10	1	39.8162	5	5.97986	0
MAFIGA	WK4	March_April	Plateau	Citrullus lanatus	D.punctatifrons	10	1	51.0223	167	148.776	0
MAFIGA	WK4	March_April	Plateau	Cucurbita moschata	D.punctatifrons	10	1	11.0344	40	226.565	0
MAZIMBU	WK4	March_April	Plateau	Cucumis sativus	D.punctatifrons	10	1	35.1012	36	60.3298	0
MAZIMBU	WK4	March_April	Plateau	Citrullus lanatus	D.punctatifrons	10	1	20.7	40	66.6333	0
MAZIMBU	WK4	March_April	Plateau	Cucurbita moschata	D.punctatifrons	10	1	9.28958	32	71.765	0
RUVUMA	WK4	March_April	Mountainous	Cucumis sativus	D.punctatifrons	10	1	44.7907	40	63.7887	0
RUVUMA	WK4	March_April	Mountainous	Citrullus lanatus	D.punctatifrons	10	1	0	0	0	0
RUVUMA	WK4	March_April	Mountainous	Cucurbita moschata	D.punctatifrons	10	1	1.03167	0	0	0
MGOLA	WK4	March_April	Mountainous	Cucumis sativus	D.punctatifrons	10	1	40.8713	27	41.2882	0
MGOLA	WK4	March_April	Mountainous	Citrullus lanatus	D.punctatifrons	10	1	23.9915	0	0	0
MGOLA	WK4	March_April	Mountainous	Cucurbita moschata	D.punctatifrons	10	1	4.845	15	309.598	0
MKUMBULU	WK4	March_April	Mountainous	Cucumis sativus	D.punctatifrons	10	1	31.8226	10	16.539	0
MKUMBULU	WK4	March_April	Mountainous	Citrullus lanatus	D.punctatifrons	10	1	20.0031	97	303.078	0
MKUMBULU	WK4	March_April	Mountainous	Cucurbita moschata	D.punctatifrons	10	1	6.8387	137	871.003	0
MORNING SITE	WK4	March_April	Mountainous	Cucumis sativus	D.punctatifrons	10	1	21.6019	106	181.74	0
MORNING SITE	WK4	March_April	Mountainous	Citrullus lanatus	D.punctatifrons	10	1	33.33	132	440.044	0
MORNING SITE	WK4	March_April	Mountainous	Cucurbita moschata	D.punctatifrons	10	1	10.2404	149	606.258	0
KIFURU	WK4	March_April	Mountainous	Cucumis sativus	D.punctatifrons	10	1	29.8212	37	49.6291	0
KIFURU	WK4	March_April	Mountainous	Citrullus lanatus	D.punctatifrons	10	1	18.2394	56	180.604	0
KIFURU	WK4	March_April	Mountainous	Cucurbita moschata	D.punctatifrons	10	1	8.98143	139	552.728	0
HORT. UNIT	WK5	March_April	Plateau	Cucumis sativus	D.punctatifrons	10	1	79.7189	5	6.96893	0
HORT. UNIT	WK5	March_April	Plateau	Citrullus lanatus	D.punctatifrons	10	1	25.0192	36	119.908	0
HORT. UNIT	WK5	March_April	Plateau	Cucurbita moschata	D.punctatifrons	10	1	9.5716	27	112.834	0
CROP MUSEUM	WK5	March_April	Plateau	Cucumis sativus	D.punctatifrons	10	1	91.8933	0	0	0
CROP MUSEUM	WK5	March_April	Plateau	Citrullus lanatus	D.punctatifrons	10	1	53.5564	126	213.878	0
CROP MUSEUM	WK5	March_April	Plateau	Cucurbita moschata	D.punctatifrons	10	1	8.63086	28	40.0515	0
SUGECO	WK5	March_April	Plateau	Cucumis sativus	D.punctatifrons	10	1	50.7306	25	27.3778	0
SUGECO	WK5	March_April	Plateau	Citrullus lanatus	D.punctatifrons	10	1	57.825	15	25.9403	0
SUGECO	WK5	March_April	Plateau	Cucurbita moschata	D.punctatifrons	10	1	11.4514	13	18.0195	0
MAFIGA	WK5	March_April	Plateau	Cucumis sativus	D.punctatifrons	10	1	52.553	47	44.7168	0
MAFIGA	WK5	March_April	Plateau	Citrullus lanatus	D.punctatifrons	10	1	91.8933	15	18.137	0
MAFIGA	WK5	March_April	Plateau	Cucurbita moschata	D.punctatifrons	10	1	26.6931	71	102.303	0
MAZIMBU	WK5	March_April	Plateau	Cucumis sativus	D.punctatifrons	10	1	87.703	0	0	0
MAZIMBU	WK5	March_April	Plateau	Citrullus lanatus	D.punctatifrons	10	1	87.703	44	50.1693	0
MAZIMBU	WK5	March_April	Plateau	Cucurbita moschata	D.punctatifrons	10	1	38.2791	21	23.8523	0
RUVUMA	WK5	March_April	Mountainous	Cucumis sativus	D.punctatifrons	10	1	109.78	35	16.78	0
RUVUMA	WK5	March_April	Mountainous	Citrullus lanatus	D.punctatifrons	10	1	26.1943	8	43.63	0
RUVUMA	WK5	March_April	Mountainous	Cucurbita moschata	D.punctatifrons	10	1	15.135	12	198.216	0
MGOLA	WK5	March_April	Mountainous	Cucumis sativus	D.punctatifrons	10	1	113.283	16	11.77	0
MGOLA	WK5	March_April	Mountainous	Citrullus lanatus	D.punctatifrons	10	1	56.3333	74	145.957	0
MGOLA	WK5	March_April	Mountainous	Cucurbita moschata	D.punctatifrons	10	1	11.6718	69	537.425	0
MKUMBULU	WK5	March_April	Mountainous	Cucumis sativus	D.punctatifrons	10	1	61.6725	9	12.161	0
MKUMBULU	WK5	March_April	Mountainous	Citrullus lanatus	D.punctatifrons	10	1	35.2403	43	39.3611	0
MKUMBULU	WK5	March_April	Mountainous	Cucurbita moschata	D.punctatifrons	10	1	8.31105	20	126.654	0
MORNING SITE	WK5	March_April	Mountainous	Cucumis sativus	D.punctatifrons	10	1	46.2546	79	65.6899	0
MORNING SITE	WK5	March_April	Mountainous	Citrullus lanatus	D.punctatifrons	10	1	41.6045	82	98.547	0
MORNING SITE	WK5	March_April	Mountainous	Cucurbita moschata	D.punctatifrons	10	1	4.91195	15	74.4823	0
KIFURU	WK5	March_April	Mountainous	Cucumis sativus	D.punctatifrons	10	1	75.8371	58	109.257	0
KIFURU	WK5	March_April	Mountainous	Citrullus lanatus	D.punctatifrons	10	1	29.9	43	205.447	0
KIFURU	WK5	March_April	Mountainous	Cucurbita moschata	D.punctatifrons	10	1	70.296	130	369.865	0
HORT. UNIT	WK1	June_July	Plateau	Cucumis sativus	D.punctatifrons	10	1	50.7606	39	48.0195	0
HORT. UNIT	WK1	June_July	Plateau	Citrullus lanatus	D.punctatifrons	10	1	23.39	33	108.528	0
HORT. UNIT	WK1	June_July	Plateau	Cucurbita moschata	D.punctatifrons	10	1	24.8646	26	80.4356	0
CROP MUSEUM	WK1	June_July	Plateau	Cucumis sativus	D.punctatifrons	10	1	46.6444	30	35.7313	0
CROP MUSEUM	WK1	June_July	Plateau	Citrullus lanatus	D.punctatifrons	10	1	11.3328	33	161.773	0
CROP MUSEUM	WK1	June_July	Plateau	Cucurbita moschata	D.punctatifrons	10	1	12.4981	34	104.631	13.708
SUGECO	WK1	June_July	Plateau	Citrullus lanatus	D.punctatifrons	10	1	36.9905	27	33.1781	0
SUGECO	WK1	June_July	Plateau	Cucurbita moschata	D.punctatifrons	10	1	3.49913	136	844.93	0
SUGECO	WK1	June_July	Plateau	Cucumis sativus	D.punctatifrons	10	1	11.2206	82	221.454	0
MAFIGA	WK1	June_July	Plateau	Cucumis sativus	D.punctatifrons	10	1	55.0214	15	19.4729	0
MAFIGA	WK1	June_July	Plateau	Citrullus lanatus	D.punctatifrons	10	1	36.3444	91	278.202	0
MAFIGA	WK1	June_July	Plateau	Cucurbita moschata	D.punctatifrons	10	1	15.2866	212	433.387	0
MAZIMBU	WK1	June_July	Plateau	Cucumis sativus	D.punctatifrons	10	1	52.0312	16	19.2192	0
MAZIMBU	WK1	June_July	Plateau	Citrullus lanatus	D.punctatifrons	10	1	44.7711	29	71.971	0
MAZIMBU	WK1	June_July	Plateau	Cucurbita moschata	D.punctatifrons	10	1	17.0324	20	46.9693	0
RUVUMA	WK1	June_July	Mountainous	Cucumis sativus	D.punctatifrons	10	1	43.9082	17	22.7748	0
RUVUMA	WK1	June_July	Mountainous	Citrullus lanatus	D.punctatifrons	10	1	52.315	10	23.8937	0
RUVUMA	WK1	June_July	Mountainous	Cucurbita moschata	D.punctatifrons	10	1	29.7886	30	71.9355	0
MGOLA	WK1	June_July	Mountainous	Cucumis sativus	D.punctatifrons	10	1	45.7352	26	22.7396	0
MGOLA	WK1	June_July	Mountainous	Citrullus lanatus	D.punctatifrons	10	1	18.8969	26	32.7592	0
MGOLA	WK1	June_July	Mountainous	Cucurbita moschata	D.punctatifrons	10	1	10.7645	13	38.9571	0
MKUMBULU	WK1	June_July	Mountainous	Cucumis sativus	D.punctatifrons	10	1	57.3711	16	14.6782	0
MKUMBULU	WK1	June_July	Mountainous	Citrullus lanatus	D.punctatifrons	10	1	31.1567	53	56.7027	0
MKUMBULU	WK1	June_July	Mountainous	Cucurbita moschata	D.punctatifrons	10	1	14.674	31	84.5032	0
MORNING SITE	WK1	June_July	Mountainous	Cucumis sativus	D.punctatifrons	10	1	47.0689	0	0	0
MORNING SITE	WK1	June_July	Mountainous	Citrullus lanatus	D.punctatifrons	10	1	31.7158	83	109.041	0
MORNING SITE	WK1	June_July	Mountainous	Cucurbita moschata	D.punctatifrons	10	1	26.1686	81	140.696	0
KIFURU	WK1	June_July	Mountainous	Cucumis sativus	D.punctatifrons	10	1	31.7158	8	10.51	0
KIFURU	WK1	June_July	Mountainous	Citrullus lanatus	D.punctatifrons	10	1	47.0689	160	188.848	0
KIFURU	WK1	June_July	Mountainous	Cucurbita moschata	D.punctatifrons	10	1	38.6683	31	44.5383	0
HORT. UNIT	WK2	June_July	Plateau	Cucumis sativus	D.punctatifrons	10	1	49.5245	13	23.8633	0
HORT. UNIT	WK2	June_July	Plateau	Citrullus lanatus	D.punctatifrons	10	1	6.13571	14	162.98	0
HORT. UNIT	WK2	June_July	Plateau	Cucurbita moschata	D.punctatifrons	10	1	6.22417	26	348.106	0
CROP MUSEUM	WK2	June_July	Plateau	Cucumis sativus	D.punctatifrons	10	1	83.2919	3	2.25112	0
CROP MUSEUM	WK2	June_July	Plateau	Citrullus lanatus	D.punctatifrons	10	1	22.529	16	71.0196	0
CROP MUSEUM	WK2	June_July	Plateau	Cucurbita moschata	D.punctatifrons	10	1	12.4909	20	72.7802	0
SUGECO	WK2	June_July	Plateau	Cucumis sativus	D.punctatifrons	10	1	79.6133	7	7.32708	0
SUGECO	WK2	June_July	Plateau	Citrullus lanatus	D.punctatifrons	10	1	8.384	39	310.115	0
SUGECO	WK2	June_July	Plateau	Cucurbita moschata	D.punctatifrons	10	1	2.57538	42	418.16	0
MAFIGA	WK2	June_July	Plateau	Cucumis sativus	D.punctatifrons	10	1	41.83	135	140.32	0
MAFIGA	WK2	June_July	Plateau	Citrullus lanatus	D.punctatifrons	10	1	27.5891	128	201.718	0
MAFIGA	WK2	June_July	Plateau	Cucurbita moschata	D.punctatifrons	10	1	4.08518	66	288.499	0
MAZIMBU	WK2	June_July	Plateau	Cucumis sativus	D.punctatifrons	10	1	81.2369	46	43.5573	0
MAZIMBU	WK2	June_July	Plateau	Citrullus lanatus	D.punctatifrons	10	1	23.6224	84	122.619	0
MAZIMBU	WK2	June_July	Plateau	Cucurbita moschata	D.punctatifrons	10	1	19.5043	1	1.46488	0
RUVUMA	WK2	June_July	Mountainous	Cucumis sativus	D.punctatifrons	10	1	21.969	64	145.66	0
RUVUMA	WK2	June_July	Mountainous	Citrullus lanatus	D.punctatifrons	10	1	33.8369	95	215.968	0
RUVUMA	WK2	June_July	Mountainous	Cucurbita moschata	D.punctatifrons	10	1	1.55213	29	397.533	0
MGOLA	WK2	June_July	Mountainous	Cucumis sativus	D.punctatifrons	10	1	63.0033	216	380.932	0
[truncated: 251 more rows]
