# Supplementary material for: Fruit fly infestation of cucurbitaceous vegetables in Morogoro—Eastern Central Tanzania
Source: PLoS One. 2025 Apr 21;20(4):e0322277. doi: 10.1371/journal.pone.0322277 (PMC12011243; doi:10.1371/journal.pone.0322277)
Supplement: S3 Table — The data was collected during the rearing of the fruit flies infested cucurbit crops in the Morogoro region from March to October 2020. (XLSX) [file pone.0322277.s003.xlsx]

## Sheet: Sheet1
Field name	Altitude	Crop_species	Fly_Species	Seasons	Total_no_samples_collected	No_samples_infested_samples	Percent_Infestation
CROP MUSEUM	Plateau	Citrullus lanatus	Z.cucurbitae	June_July	5	5	1
CROP MUSEUM	Plateau	Citrullus lanatus	Z.cucurbitae	March_April	5	5	1
CROP MUSEUM	Plateau	Citrullus lanatus	Z.cucurbitae	Sept_Oct	5	5	1
CROP MUSEUM	Plateau	Cucumis sativus	Z.cucurbitae	June_July	5	5	1
CROP MUSEUM	Plateau	Cucumis sativus	Z.cucurbitae	March_April	5	5	1
CROP MUSEUM	Plateau	Cucumis sativus	Z.cucurbitae	Sept_Oct	5	5	1
CROP MUSEUM	Plateau	Cucurbita moschata	Z.cucurbitae	June_July	5	5	1
CROP MUSEUM	Plateau	Cucurbita moschata	Z.cucurbitae	March_April	5	5	1
CROP MUSEUM	Plateau	Cucurbita moschata	Z.cucurbitae	Sept_Oct	5	5	1
HORT. UNIT	Plateau	Citrullus lanatus	Z.cucurbitae	June_July	5	5	1
HORT. UNIT	Plateau	Citrullus lanatus	Z.cucurbitae	March_April	5	5	1
HORT. UNIT	Plateau	Citrullus lanatus	Z.cucurbitae	Sept_Oct	5	5	1
HORT. UNIT	Plateau	Cucumis sativus	Z.cucurbitae	June_July	5	5	1
HORT. UNIT	Plateau	Cucumis sativus	Z.cucurbitae	March_April	5	5	1
HORT. UNIT	Plateau	Cucumis sativus	Z.cucurbitae	Sept_Oct	5	4	0.8
HORT. UNIT	Plateau	Cucurbita moschata	Z.cucurbitae	June_July	5	5	1
HORT. UNIT	Plateau	Cucurbita moschata	Z.cucurbitae	March_April	5	5	1
HORT. UNIT	Plateau	Cucurbita moschata	Z.cucurbitae	Sept_Oct	5	5	1
KIFURU	Mountainous	Citrullus lanatus	Z.cucurbitae	June_July	5	4	0.8
KIFURU	Mountainous	Citrullus lanatus	Z.cucurbitae	March_April	5	5	1
KIFURU	Mountainous	Citrullus lanatus	Z.cucurbitae	Sept_Oct	5	2	0.4
KIFURU	Mountainous	Cucumis sativus	Z.cucurbitae	June_July	5	4	0.8
KIFURU	Mountainous	Cucumis sativus	Z.cucurbitae	March_April	5	5	1
KIFURU	Mountainous	Cucumis sativus	Z.cucurbitae	Sept_Oct	5	4	0.8
KIFURU	Mountainous	Cucurbita moschata	Z.cucurbitae	June_July	5	3	0.6
KIFURU	Mountainous	Cucurbita moschata	Z.cucurbitae	March_April	5	5	1
KIFURU	Mountainous	Cucurbita moschata	Z.cucurbitae	Sept_Oct	5	4	0.8
MAFIGA	Plateau	Citrullus lanatus	Z.cucurbitae	June_July	5	4	0.8
MAFIGA	Plateau	Citrullus lanatus	Z.cucurbitae	March_April	5	4	0.8
MAFIGA	Plateau	Citrullus lanatus	Z.cucurbitae	Sept_Oct	5	4	0.8
MAFIGA	Plateau	Cucumis sativus	Z.cucurbitae	June_July	5	5	1
MAFIGA	Plateau	Cucumis sativus	Z.cucurbitae	March_April	5	5	1
MAFIGA	Plateau	Cucumis sativus	Z.cucurbitae	Sept_Oct	5	4	0.8
MAFIGA	Plateau	Cucurbita moschata	Z.cucurbitae	June_July	5	5	1
MAFIGA	Plateau	Cucurbita moschata	Z.cucurbitae	March_April	5	5	1
MAFIGA	Plateau	Cucurbita moschata	Z.cucurbitae	Sept_Oct	5	5	1
MAZIMBU	Plateau	Citrullus lanatus	Z.cucurbitae	June_July	5	4	0.8
MAZIMBU	Plateau	Citrullus lanatus	Z.cucurbitae	March_April	5	4	0.8
MAZIMBU	Plateau	Citrullus lanatus	Z.cucurbitae	Sept_Oct	5	4	0.8
MAZIMBU	Plateau	Cucumis sativus	Z.cucurbitae	June_July	5	4	0.8
MAZIMBU	Plateau	Cucumis sativus	Z.cucurbitae	March_April	5	4	0.8
MAZIMBU	Plateau	Cucumis sativus	Z.cucurbitae	Sept_Oct	5	4	0.8
MAZIMBU	Plateau	Cucurbita moschata	Z.cucurbitae	June_July	5	5	1
MAZIMBU	Plateau	Cucurbita moschata	Z.cucurbitae	March_April	5	3	0.6
MAZIMBU	Plateau	Cucurbita moschata	Z.cucurbitae	Sept_Oct	5	4	0.8
MGOLA	Mountainous	Citrullus lanatus	Z.cucurbitae	June_July	5	5	1
MGOLA	Mountainous	Citrullus lanatus	Z.cucurbitae	March_April	5	4	0.8
MGOLA	Mountainous	Citrullus lanatus	Z.cucurbitae	Sept_Oct	5	4	0.8
MGOLA	Mountainous	Cucumis sativus	Z.cucurbitae	June_July	5	5	1
MGOLA	Mountainous	Cucumis sativus	Z.cucurbitae	March_April	5	5	1
MGOLA	Mountainous	Cucumis sativus	Z.cucurbitae	Sept_Oct	5	5	1
MGOLA	Mountainous	Cucurbita moschata	Z.cucurbitae	June_July	5	5	1
MGOLA	Mountainous	Cucurbita moschata	Z.cucurbitae	March_April	5	5	1
MGOLA	Mountainous	Cucurbita moschata	Z.cucurbitae	Sept_Oct	5	5	1
MKUMBULU	Mountainous	Citrullus lanatus	Z.cucurbitae	June_July	5	5	1
MKUMBULU	Mountainous	Citrullus lanatus	Z.cucurbitae	March_April	5	5	1
MKUMBULU	Mountainous	Citrullus lanatus	Z.cucurbitae	Sept_Oct	5	3	0.6
MKUMBULU	Mountainous	Cucumis sativus	Z.cucurbitae	June_July	5	5	1
MKUMBULU	Mountainous	Cucumis sativus	Z.cucurbitae	March_April	5	5	1
MKUMBULU	Mountainous	Cucumis sativus	Z.cucurbitae	Sept_Oct	5	5	1
MKUMBULU	Mountainous	Cucurbita moschata	Z.cucurbitae	June_July	5	4	0.8
MKUMBULU	Mountainous	Cucurbita moschata	Z.cucurbitae	March_April	5	5	1
MKUMBULU	Mountainous	Cucurbita moschata	Z.cucurbitae	Sept_Oct	5	5	1
MORNING SITE	Mountainous	Citrullus lanatus	Z.cucurbitae	June_July	5	4	0.8
MORNING SITE	Mountainous	Citrullus lanatus	Z.cucurbitae	March_April	5	5	1
MORNING SITE	Mountainous	Citrullus lanatus	Z.cucurbitae	Sept_Oct	5	4	0.8
MORNING SITE	Mountainous	Cucumis sativus	Z.cucurbitae	June_July	5	4	0.8
MORNING SITE	Mountainous	Cucumis sativus	Z.cucurbitae	March_April	5	4	0.8
MORNING SITE	Mountainous	Cucumis sativus	Z.cucurbitae	Sept_Oct	5	5	1
MORNING SITE	Mountainous	Cucurbita moschata	Z.cucurbitae	June_July	5	4	0.8
MORNING SITE	Mountainous	Cucurbita moschata	Z.cucurbitae	March_April	5	5	1
MORNING SITE	Mountainous	Cucurbita moschata	Z.cucurbitae	Sept_Oct	5	4	0.8
RUVUMA	Mountainous	Citrullus lanatus	Z.cucurbitae	June_July	5	5	1
RUVUMA	Mountainous	Citrullus lanatus	Z.cucurbitae	March_April	5	3	0.6
RUVUMA	Mountainous	Citrullus lanatus	Z.cucurbitae	Sept_Oct	5	4	0.8
RUVUMA	Mountainous	Cucumis sativus	Z.cucurbitae	June_July	5	5	1
RUVUMA	Mountainous	Cucumis sativus	Z.cucurbitae	March_April	5	5	1
RUVUMA	Mountainous	Cucumis sativus	Z.cucurbitae	Sept_Oct	5	5	1
RUVUMA	Mountainous	Cucurbita moschata	Z.cucurbitae	June_July	5	5	1
RUVUMA	Mountainous	Cucurbita moschata	Z.cucurbitae	March_April	5	5	1
RUVUMA	Mountainous	Cucurbita moschata	Z.cucurbitae	Sept_Oct	5	5	1
SUGECO	Plateau	Citrullus lanatus	Z.cucurbitae	June_July	5	3	0.6
SUGECO	Plateau	Citrullus lanatus	Z.cucurbitae	March_April	5	5	1
SUGECO	Plateau	Citrullus lanatus	Z.cucurbitae	Sept_Oct	5	4	0.8
SUGECO	Plateau	Cucumis sativus	Z.cucurbitae	June_July	5	5	1
SUGECO	Plateau	Cucumis sativus	Z.cucurbitae	March_April	5	5	1
SUGECO	Plateau	Cucumis sativus	Z.cucurbitae	Sept_Oct	5	3	0.6
SUGECO	Plateau	Cucurbita moschata	Z.cucurbitae	June_July	5	4	0.8
SUGECO	Plateau	Cucurbita moschata	Z.cucurbitae	March_April	5	4	0.8
SUGECO	Plateau	Cucurbita moschata	Z.cucurbitae	Sept_Oct	5	5	1
CROP MUSEUM	Plateau	Citrullus lanatus	D.vertebratus	June_July	5	4	0.8
CROP MUSEUM	Plateau	Citrullus lanatus	D.vertebratus	March_April	5	4	0.8
CROP MUSEUM	Plateau	Citrullus lanatus	D.vertebratus	Sept_Oct	5	5	1
CROP MUSEUM	Plateau	Cucumis sativus	D.vertebratus	June_July	5	2	0.4
CROP MUSEUM	Plateau	Cucumis sativus	D.vertebratus	March_April	5	2	0.4
CROP MUSEUM	Plateau	Cucumis sativus	D.vertebratus	Sept_Oct	5	2	0.4
CROP MUSEUM	Plateau	Cucurbita moschata	D.vertebratus	June_July	5	3	0.6
CROP MUSEUM	Plateau	Cucurbita moschata	D.vertebratus	March_April	5	1	0.2
CROP MUSEUM	Plateau	Cucurbita moschata	D.vertebratus	Sept_Oct	5	3	0.6
HORT. UNIT	Plateau	Citrullus lanatus	D.vertebratus	June_July	5	3	0.6
HORT. UNIT	Plateau	Citrullus lanatus	D.vertebratus	March_April	5	3	0.6
HORT. UNIT	Plateau	Citrullus lanatus	D.vertebratus	Sept_Oct	5	4	0.8
HORT. UNIT	Plateau	Cucumis sativus	D.vertebratus	June_July	5	1	0.2
HORT. UNIT	Plateau	Cucumis sativus	D.vertebratus	March_April	5	2	0.4
HORT. UNIT	Plateau	Cucumis sativus	D.vertebratus	Sept_Oct	5	0	0
HORT. UNIT	Plateau	Cucurbita moschata	D.vertebratus	June_July	5	2	0.4
HORT. UNIT	Plateau	Cucurbita moschata	D.vertebratus	March_April	5	2	0.4
HORT. UNIT	Plateau	Cucurbita moschata	D.vertebratus	Sept_Oct	5	2	0.4
KIFURU	Mountainous	Citrullus lanatus	D.vertebratus	June_July	5	0	0
KIFURU	Mountainous	Citrullus lanatus	D.vertebratus	March_April	5	2	0.4
KIFURU	Mountainous	Citrullus lanatus	D.vertebratus	Sept_Oct	5	0	0
KIFURU	Mountainous	Cucumis sativus	D.vertebratus	June_July	5	0	0
KIFURU	Mountainous	Cucumis sativus	D.vertebratus	March_April	5	0	0
KIFURU	Mountainous	Cucumis sativus	D.vertebratus	Sept_Oct	5	0	0
KIFURU	Mountainous	Cucurbita moschata	D.vertebratus	June_July	5	0	0
KIFURU	Mountainous	Cucurbita moschata	D.vertebratus	March_April	5	0	0
KIFURU	Mountainous	Cucurbita moschata	D.vertebratus	Sept_Oct	5	0	0
MAFIGA	Plateau	Citrullus lanatus	D.vertebratus	June_July	5	3	0.6
MAFIGA	Plateau	Citrullus lanatus	D.vertebratus	March_April	5	4	0.8
MAFIGA	Plateau	Citrullus lanatus	D.vertebratus	Sept_Oct	5	4	0.8
MAFIGA	Plateau	Cucumis sativus	D.vertebratus	June_July	5	2	0.4
MAFIGA	Plateau	Cucumis sativus	D.vertebratus	March_April	5	3	0.6
MAFIGA	Plateau	Cucumis sativus	D.vertebratus	Sept_Oct	5	3	0.6
MAFIGA	Plateau	Cucurbita moschata	D.vertebratus	June_July	5	3	0.6
MAFIGA	Plateau	Cucurbita moschata	D.vertebratus	March_April	5	0	0
MAFIGA	Plateau	Cucurbita moschata	D.vertebratus	Sept_Oct	5	1	0.2
MAZIMBU	Plateau	Citrullus lanatus	D.vertebratus	June_July	5	5	1
MAZIMBU	Plateau	Citrullus lanatus	D.vertebratus	March_April	5	5	1
MAZIMBU	Plateau	Citrullus lanatus	D.vertebratus	Sept_Oct	5	3	0.6
MAZIMBU	Plateau	Cucumis sativus	D.vertebratus	June_July	5	3	0.6
MAZIMBU	Plateau	Cucumis sativus	D.vertebratus	March_April	5	2	0.4
MAZIMBU	Plateau	Cucumis sativus	D.vertebratus	Sept_Oct	5	3	0.6
MAZIMBU	Plateau	Cucurbita moschata	D.vertebratus	June_July	5	1	0.2
MAZIMBU	Plateau	Cucurbita moschata	D.vertebratus	March_April	5	0	0
MAZIMBU	Plateau	Cucurbita moschata	D.vertebratus	Sept_Oct	5	3	0.6
MGOLA	Mountainous	Citrullus lanatus	D.vertebratus	June_July	5	0	0
MGOLA	Mountainous	Citrullus lanatus	D.vertebratus	March_April	5	2	0.4
MGOLA	Mountainous	Citrullus lanatus	D.vertebratus	Sept_Oct	5	1	0.2
MGOLA	Mountainous	Cucumis sativus	D.vertebratus	June_July	5	0	0
MGOLA	Mountainous	Cucumis sativus	D.vertebratus	March_April	5	1	0.2
MGOLA	Mountainous	Cucumis sativus	D.vertebratus	Sept_Oct	5	1	0.2
MGOLA	Mountainous	Cucurbita moschata	D.vertebratus	June_July	5	0	0
MGOLA	Mountainous	Cucurbita moschata	D.vertebratus	March_April	5	0	0
MGOLA	Mountainous	Cucurbita moschata	D.vertebratus	Sept_Oct	5	0	0
MKUMBULU	Mountainous	Citrullus lanatus	D.vertebratus	June_July	5	0	0
MKUMBULU	Mountainous	Citrullus lanatus	D.vertebratus	March_April	5	3	0.6
MKUMBULU	Mountainous	Citrullus lanatus	D.vertebratus	Sept_Oct	5	0	0
MKUMBULU	Mountainous	Cucumis sativus	D.vertebratus	June_July	5	0	0
MKUMBULU	Mountainous	Cucumis sativus	D.vertebratus	March_April	5	1	0.2
MKUMBULU	Mountainous	Cucumis sativus	D.vertebratus	Sept_Oct	5	0	0
MKUMBULU	Mountainous	Cucurbita moschata	D.vertebratus	June_July	5	0	0
MKUMBULU	Mountainous	Cucurbita moschata	D.vertebratus	March_April	5	0	0
MKUMBULU	Mountainous	Cucurbita moschata	D.vertebratus	Sept_Oct	5	0	0
MORNING SITE	Mountainous	Citrullus lanatus	D.vertebratus	June_July	5	0	0
MORNING SITE	Mountainous	Citrullus lanatus	D.vertebratus	March_April	5	2	0.4
MORNING SITE	Mountainous	Citrullus lanatus	D.vertebratus	Sept_Oct	5	0	0
MORNING SITE	Mountainous	Cucumis sativus	D.vertebratus	June_July	5	0	0
MORNING SITE	Mountainous	Cucumis sativus	D.vertebratus	March_April	5	1	0.2
MORNING SITE	Mountainous	Cucumis sativus	D.vertebratus	Sept_Oct	5	0	0
MORNING SITE	Mountainous	Cucurbita moschata	D.vertebratus	June_July	5	0	0
MORNING SITE	Mountainous	Cucurbita moschata	D.vertebratus	March_April	5	0	0
MORNING SITE	Mountainous	Cucurbita moschata	D.vertebratus	Sept_Oct	5	0	0
RUVUMA	Mountainous	Citrullus lanatus	D.vertebratus	June_July	5	0	0
RUVUMA	Mountainous	Citrullus lanatus	D.vertebratus	March_April	5	0	0
RUVUMA	Mountainous	Citrullus lanatus	D.vertebratus	Sept_Oct	5	1	0.2
RUVUMA	Mountainous	Cucumis sativus	D.vertebratus	June_July	5	0	0
RUVUMA	Mountainous	Cucumis sativus	D.vertebratus	March_April	5	0	0
RUVUMA	Mountainous	Cucumis sativus	D.vertebratus	Sept_Oct	5	0	0
RUVUMA	Mountainous	Cucurbita moschata	D.vertebratus	June_July	5	0	0
RUVUMA	Mountainous	Cucurbita moschata	D.vertebratus	March_April	5	0	0
RUVUMA	Mountainous	Cucurbita moschata	D.vertebratus	Sept_Oct	5	0	0
SUGECO	Plateau	Citrullus lanatus	D.vertebratus	June_July	5	3	0.6
SUGECO	Plateau	Citrullus lanatus	D.vertebratus	March_April	5	4	0.8
SUGECO	Plateau	Citrullus lanatus	D.vertebratus	Sept_Oct	5	5	1
SUGECO	Plateau	Cucumis sativus	D.vertebratus	June_July	5	1	0.2
SUGECO	Plateau	Cucumis sativus	D.vertebratus	March_April	5	3	0.6
SUGECO	Plateau	Cucumis sativus	D.vertebratus	Sept_Oct	5	2	0.4
SUGECO	Plateau	Cucurbita moschata	D.vertebratus	June_July	5	3	0.6
SUGECO	Plateau	Cucurbita moschata	D.vertebratus	March_April	5	3	0.6
SUGECO	Plateau	Cucurbita moschata	D.vertebratus	Sept_Oct	5	2	0.4
CROP MUSEUM	Plateau	Citrullus lanatus	D.ciliatus	June_July	5	2	0.4
CROP MUSEUM	Plateau	Citrullus lanatus	D.ciliatus	March_April	5	0	0
CROP MUSEUM	Plateau	Citrullus lanatus	D.ciliatus	Sept_Oct	5	4	0.8
CROP MUSEUM	Plateau	Cucumis sativus	D.ciliatus	June_July	5	0	0
CROP MUSEUM	Plateau	Cucumis sativus	D.ciliatus	March_April	5	2	0.4
CROP MUSEUM	Plateau	Cucumis sativus	D.ciliatus	Sept_Oct	5	4	0.8
CROP MUSEUM	Plateau	Cucurbita moschata	D.ciliatus	June_July	5	5	1
CROP MUSEUM	Plateau	Cucurbita moschata	D.ciliatus	March_April	5	4	0.8
CROP MUSEUM	Plateau	Cucurbita moschata	D.ciliatus	Sept_Oct	5	3	0.6
HORT. UNIT	Plateau	Citrullus lanatus	D.ciliatus	June_July	5	4	0.8
HORT. UNIT	Plateau	Citrullus lanatus	D.ciliatus	March_April	5	0	0
HORT. UNIT	Plateau	Citrullus lanatus	D.ciliatus	Sept_Oct	5	2	0.4
HORT. UNIT	Plateau	Cucumis sativus	D.ciliatus	June_July	5	2	0.4
HORT. UNIT	Plateau	Cucumis sativus	D.ciliatus	March_April	5	0	0
HORT. UNIT	Plateau	Cucumis sativus	D.ciliatus	Sept_Oct	5	2	0.4
HORT. UNIT	Plateau	Cucurbita moschata	D.ciliatus	June_July	5	3	0.6
HORT. UNIT	Plateau	Cucurbita moschata	D.ciliatus	March_April	5	1	0.2
HORT. UNIT	Plateau	Cucurbita moschata	D.ciliatus	Sept_Oct	5	4	0.8
KIFURU	Mountainous	Citrullus lanatus	D.ciliatus	June_July	5	0	0
KIFURU	Mountainous	Citrullus lanatus	D.ciliatus	March_April	5	1	0.2
KIFURU	Mountainous	Citrullus lanatus	D.ciliatus	Sept_Oct	5	0	0
KIFURU	Mountainous	Cucumis sativus	D.ciliatus	June_July	5	0	0
KIFURU	Mountainous	Cucumis sativus	D.ciliatus	March_April	5	1	0.2
KIFURU	Mountainous	Cucumis sativus	D.ciliatus	Sept_Oct	5	1	0.2
KIFURU	Mountainous	Cucurbita moschata	D.ciliatus	June_July	5	0	0
KIFURU	Mountainous	Cucurbita moschata	D.ciliatus	March_April	5	0	0
KIFURU	Mountainous	Cucurbita moschata	D.ciliatus	Sept_Oct	5	1	0.2
MAFIGA	Plateau	Citrullus lanatus	D.ciliatus	June_July	5	3	0.6
MAFIGA	Plateau	Citrullus lanatus	D.ciliatus	March_April	5	0	0
MAFIGA	Plateau	Citrullus lanatus	D.ciliatus	Sept_Oct	5	4	0.8
MAFIGA	Plateau	Cucumis sativus	D.ciliatus	June_July	5	2	0.4
MAFIGA	Plateau	Cucumis sativus	D.ciliatus	March_April	5	0	0
MAFIGA	Plateau	Cucumis sativus	D.ciliatus	Sept_Oct	5	2	0.4
MAFIGA	Plateau	Cucurbita moschata	D.ciliatus	June_July	5	3	0.6
MAFIGA	Plateau	Cucurbita moschata	D.ciliatus	March_April	5	4	0.8
MAFIGA	Plateau	Cucurbita moschata	D.ciliatus	Sept_Oct	5	2	0.4
MAZIMBU	Plateau	Citrullus lanatus	D.ciliatus	June_July	5	3	0.6
MAZIMBU	Plateau	Citrullus lanatus	D.ciliatus	March_April	5	2	0.4
MAZIMBU	Plateau	Citrullus lanatus	D.ciliatus	Sept_Oct	5	2	0.4
MAZIMBU	Plateau	Cucumis sativus	D.ciliatus	June_July	5	1	0.2
MAZIMBU	Plateau	Cucumis sativus	D.ciliatus	March_April	5	2	0.4
MAZIMBU	Plateau	Cucumis sativus	D.ciliatus	Sept_Oct	5	1	0.2
MAZIMBU	Plateau	Cucurbita moschata	D.ciliatus	June_July	5	3	0.6
MAZIMBU	Plateau	Cucurbita moschata	D.ciliatus	March_April	5	0	0
MAZIMBU	Plateau	Cucurbita moschata	D.ciliatus	Sept_Oct	5	3	0.6
MGOLA	Mountainous	Citrullus lanatus	D.ciliatus	June_July	5	0	0
MGOLA	Mountainous	Citrullus lanatus	D.ciliatus	March_April	5	1	0.2
MGOLA	Mountainous	Citrullus lanatus	D.ciliatus	Sept_Oct	5	1	0.2
MGOLA	Mountainous	Cucumis sativus	D.ciliatus	June_July	5	1	0.2
MGOLA	Mountainous	Cucumis sativus	D.ciliatus	March_April	5	0	0
MGOLA	Mountainous	Cucumis sativus	D.ciliatus	Sept_Oct	5	2	0.4
MGOLA	Mountainous	Cucurbita moschata	D.ciliatus	June_July	5	0	0
MGOLA	Mountainous	Cucurbita moschata	D.ciliatus	March_April	5	2	0.4
MGOLA	Mountainous	Cucurbita moschata	D.ciliatus	Sept_Oct	5	0	0
MKUMBULU	Mountainous	Citrullus lanatus	D.ciliatus	June_July	5	1	0.2
MKUMBULU	Mountainous	Citrullus lanatus	D.ciliatus	March_April	5	1	0.2
MKUMBULU	Mountainous	Citrullus lanatus	D.ciliatus	Sept_Oct	5	0	0
MKUMBULU	Mountainous	Cucumis sativus	D.ciliatus	June_July	5	0	0
MKUMBULU	Mountainous	Cucumis sativus	D.ciliatus	March_April	5	0	0
MKUMBULU	Mountainous	Cucumis sativus	D.ciliatus	Sept_Oct	5	1	0.2
MKUMBULU	Mountainous	Cucurbita moschata	D.ciliatus	June_July	5	0	0
MKUMBULU	Mountainous	Cucurbita moschata	D.ciliatus	March_April	5	0	0
MKUMBULU	Mountainous	Cucurbita moschata	D.ciliatus	Sept_Oct	5	2	0.4
MORNING SITE	Mountainous	Citrullus lanatus	D.ciliatus	June_July	5	0	0
MORNING SITE	Mountainous	Citrullus lanatus	D.ciliatus	March_April	5	2	0.4
MORNING SITE	Mountainous	Citrullus lanatus	D.ciliatus	Sept_Oct	5	0	0
MORNING SITE	Mountainous	Cucumis sativus	D.ciliatus	June_July	5	0	0
MORNING SITE	Mountainous	Cucumis sativus	D.ciliatus	March_April	5	0	0
MORNING SITE	Mountainous	Cucumis sativus	D.ciliatus	Sept_Oct	5	2	0.4
MORNING SITE	Mountainous	Cucurbita moschata	D.ciliatus	June_July	5	0	0
MORNING SITE	Mountainous	Cucurbita moschata	D.ciliatus	March_April	5	1	0.2
MORNING SITE	Mountainous	Cucurbita moschata	D.ciliatus	Sept_Oct	5	2	0.4
RUVUMA	Mountainous	Citrullus lanatus	D.ciliatus	June_July	5	0	0
RUVUMA	Mountainous	Citrullus lanatus	D.ciliatus	March_April	5	0	0
RUVUMA	Mountainous	Citrullus lanatus	D.ciliatus	Sept_Oct	5	1	0.2
RUVUMA	Mountainous	Cucumis sativus	D.ciliatus	June_July	5	1	0.2
RUVUMA	Mountainous	Cucumis sativus	D.ciliatus	March_April	5	0	0
RUVUMA	Mountainous	Cucumis sativus	D.ciliatus	Sept_Oct	5	1	0.2
RUVUMA	Mountainous	Cucurbita moschata	D.ciliatus	June_July	5	0	0
RUVUMA	Mountainous	Cucurbita moschata	D.ciliatus	March_April	5	0	0
RUVUMA	Mountainous	Cucurbita moschata	D.ciliatus	Sept_Oct	5	2	0.4
SUGECO	Plateau	Citrullus lanatus	D.ciliatus	June_July	5	2	0.4
SUGECO	Plateau	Citrullus lanatus	D.ciliatus	March_April	5	0	0
SUGECO	Plateau	Citrullus lanatus	D.ciliatus	Sept_Oct	5	3	0.6
SUGECO	Plateau	Cucumis sativus	D.ciliatus	June_July	5	1	0.2
SUGECO	Plateau	Cucumis sativus	D.ciliatus	March_April	5	1	0.2
SUGECO	Plateau	Cucumis sativus	D.ciliatus	Sept_Oct	5	2	0.4
SUGECO	Plateau	Cucurbita moschata	D.ciliatus	June_July	5	4	0.8
SUGECO	Plateau	Cucurbita moschata	D.ciliatus	March_April	5	3	0.6
SUGECO	Plateau	Cucurbita moschata	D.ciliatus	Sept_Oct	5	3	0.6
CROP MUSEUM	Plateau	Citrullus lanatus	D.bivittatus	June_July	5	2	0.4
CROP MUSEUM	Plateau	Citrullus lanatus	D.bivittatus	March_April	5	1	0.2
CROP MUSEUM	Plateau	Citrullus lanatus	D.bivittatus	Sept_Oct	5	2	0.4
CROP MUSEUM	Plateau	Cucumis sativus	D.bivittatus	June_July	5	1	0.2
CROP MUSEUM	Plateau	Cucumis sativus	D.bivittatus	March_April	5	0	0
CROP MUSEUM	Plateau	Cucumis sativus	D.bivittatus	Sept_Oct	5	1	0.2
CROP MUSEUM	Plateau	Cucurbita moschata	D.bivittatus	June_July	5	0	0
CROP MUSEUM	Plateau	Cucurbita moschata	D.bivittatus	March_April	5	0	0
CROP MUSEUM	Plateau	Cucurbita moschata	D.bivittatus	Sept_Oct	5	0	0
HORT. UNIT	Plateau	Citrullus lanatus	D.bivittatus	June_July	5	1	0.2
HORT. UNIT	Plateau	Citrullus lanatus	D.bivittatus	March_April	5	0	0
HORT. UNIT	Plateau	Citrullus lanatus	D.bivittatus	Sept_Oct	5	3	0.6
HORT. UNIT	Plateau	Cucumis sativus	D.bivittatus	June_July	5	1	0.2
HORT. UNIT	Plateau	Cucumis sativus	D.bivittatus	March_April	5	0	0
HORT. UNIT	Plateau	Cucumis sativus	D.bivittatus	Sept_Oct	5	0	0
HORT. UNIT	Plateau	Cucurbita moschata	D.bivittatus	June_July	5	0	0
HORT. UNIT	Plateau	Cucurbita moschata	D.bivittatus	March_April	5	0	0
HORT. UNIT	Plateau	Cucurbita moschata	D.bivittatus	Sept_Oct	5	0	0
KIFURU	Mountainous	Citrullus lanatus	D.bivittatus	June_July	5	1	0.2
KIFURU	Mountainous	Citrullus lanatus	D.bivittatus	March_April	5	3	0.6
KIFURU	Mountainous	Citrullus lanatus	D.bivittatus	Sept_Oct	5	0	0
KIFURU	Mountainous	Cucumis sativus	D.bivittatus	June_July	5	0	0
KIFURU	Mountainous	Cucumis sativus	D.bivittatus	March_April	5	1	0.2
KIFURU	Mountainous	Cucumis sativus	D.bivittatus	Sept_Oct	5	2	0.4
KIFURU	Mountainous	Cucurbita moschata	D.bivittatus	June_July	5	1	0.2
KIFURU	Mountainous	Cucurbita moschata	D.bivittatus	March_April	5	2	0.4
KIFURU	Mountainous	Cucurbita moschata	D.bivittatus	Sept_Oct	5	1	0.2
MAFIGA	Plateau	Citrullus lanatus	D.bivittatus	June_July	5	4	0.8
MAFIGA	Plateau	Citrullus lanatus	D.bivittatus	March_April	5	0	0
MAFIGA	Plateau	Citrullus lanatus	D.bivittatus	Sept_Oct	5	0	0
MAFIGA	Plateau	Cucumis sativus	D.bivittatus	June_July	5	0	0
MAFIGA	Plateau	Cucumis sativus	D.bivittatus	March_April	5	0	0
MAFIGA	Plateau	Cucumis sativus	D.bivittatus	Sept_Oct	5	0	0
MAFIGA	Plateau	Cucurbita moschata	D.bivittatus	June_July	5	0	0
MAFIGA	Plateau	Cucurbita moschata	D.bivittatus	March_April	5	0	0
MAFIGA	Plateau	Cucurbita moschata	D.bivittatus	Sept_Oct	5	0	0
MAZIMBU	Plateau	Citrullus lanatus	D.bivittatus	June_July	5	3	0.6
MAZIMBU	Plateau	Citrullus lanatus	D.bivittatus	March_April	5	1	0.2
MAZIMBU	Plateau	Citrullus lanatus	D.bivittatus	Sept_Oct	5	1	0.2
MAZIMBU	Plateau	Cucumis sativus	D.bivittatus	June_July	5	0	0
MAZIMBU	Plateau	Cucumis sativus	D.bivittatus	March_April	5	0	0
MAZIMBU	Plateau	Cucumis sativus	D.bivittatus	Sept_Oct	5	1	0.2
MAZIMBU	Plateau	Cucurbita moschata	D.bivittatus	June_July	5	1	0.2
MAZIMBU	Plateau	Cucurbita moschata	D.bivittatus	March_April	5	1	0.2
MAZIMBU	Plateau	Cucurbita moschata	D.bivittatus	Sept_Oct	5	0	0
MGOLA	Mountainous	Citrullus lanatus	D.bivittatus	June_July	5	3	0.6
MGOLA	Mountainous	Citrullus lanatus	D.bivittatus	March_April	5	2	0.4
MGOLA	Mountainous	Citrullus lanatus	D.bivittatus	Sept_Oct	5	0	0
MGOLA	Mountainous	Cucumis sativus	D.bivittatus	June_July	5	3	0.6
MGOLA	Mountainous	Cucumis sativus	D.bivittatus	March_April	5	2	0.4
MGOLA	Mountainous	Cucumis sativus	D.bivittatus	Sept_Oct	5	1	0.2
MGOLA	Mountainous	Cucurbita moschata	D.bivittatus	June_July	5	1	0.2
MGOLA	Mountainous	Cucurbita moschata	D.bivittatus	March_April	5	2	0.4
MGOLA	Mountainous	Cucurbita moschata	D.bivittatus	Sept_Oct	5	1	0.2
MKUMBULU	Mountainous	Citrullus lanatus	D.bivittatus	June_July	5	1	0.2
MKUMBULU	Mountainous	Citrullus lanatus	D.bivittatus	March_April	5	1	0.2
MKUMBULU	Mountainous	Citrullus lanatus	D.bivittatus	Sept_Oct	5	0	0
MKUMBULU	Mountainous	Cucumis sativus	D.bivittatus	June_July	5	2	0.4
MKUMBULU	Mountainous	Cucumis sativus	D.bivittatus	March_April	5	1	0.2
MKUMBULU	Mountainous	Cucumis sativus	D.bivittatus	Sept_Oct	5	2	0.4
MKUMBULU	Mountainous	Cucurbita moschata	D.bivittatus	June_July	5	2	0.4
MKUMBULU	Mountainous	Cucurbita moschata	D.bivittatus	March_April	5	1	0.2
MKUMBULU	Mountainous	Cucurbita moschata	D.bivittatus	Sept_Oct	5	1	0.2
MORNING SITE	Mountainous	Citrullus lanatus	D.bivittatus	June_July	5	2	0.4
MORNING SITE	Mountainous	Citrullus lanatus	D.bivittatus	March_April	5	3	0.6
MORNING SITE	Mountainous	Citrullus lanatus	D.bivittatus	Sept_Oct	5	2	0.4
MORNING SITE	Mountainous	Cucumis sativus	D.bivittatus	June_July	5	2	0.4
MORNING SITE	Mountainous	Cucumis sativus	D.bivittatus	March_April	5	1	0.2
MORNING SITE	Mountainous	Cucumis sativus	D.bivittatus	Sept_Oct	5	1	0.2
MORNING SITE	Mountainous	Cucurbita moschata	D.bivittatus	June_July	5	0	0
MORNING SITE	Mountainous	Cucurbita moschata	D.bivittatus	March_April	5	1	0.2
MORNING SITE	Mountainous	Cucurbita moschata	D.bivittatus	Sept_Oct	5	2	0.4
RUVUMA	Mountainous	Citrullus lanatus	D.bivittatus	June_July	5	2	0.4
RUVUMA	Mountainous	Citrullus lanatus	D.bivittatus	March_April	5	0	0
RUVUMA	Mountainous	Citrullus lanatus	D.bivittatus	Sept_Oct	5	2	0.4
RUVUMA	Mountainous	Cucumis sativus	D.bivittatus	June_July	5	3	0.6
RUVUMA	Mountainous	Cucumis sativus	D.bivittatus	March_April	5	1	0.2
RUVUMA	Mountainous	Cucumis sativus	D.bivittatus	Sept_Oct	5	0	0
RUVUMA	Mountainous	Cucurbita moschata	D.bivittatus	June_July	5	4	0.8
RUVUMA	Mountainous	Cucurbita moschata	D.bivittatus	March_April	5	0	0
RUVUMA	Mountainous	Cucurbita moschata	D.bivittatus	Sept_Oct	5	1	0.2
SUGECO	Plateau	Citrullus lanatus	D.bivittatus	June_July	5	0	0
SUGECO	Plateau	Citrullus lanatus	D.bivittatus	March_April	5	1	0.2
SUGECO	Plateau	Citrullus lanatus	D.bivittatus	Sept_Oct	5	0	0
SUGECO	Plateau	Cucumis sativus	D.bivittatus	June_July	5	0	0
SUGECO	Plateau	Cucumis sativus	D.bivittatus	March_April	5	0	0
SUGECO	Plateau	Cucumis sativus	D.bivittatus	Sept_Oct	5	1	0.2
SUGECO	Plateau	Cucurbita moschata	D.bivittatus	June_July	5	0	0
SUGECO	Plateau	Cucurbita moschata	D.bivittatus	March_April	5	1	0.2
SUGECO	Plateau	Cucurbita moschata	D.bivittatus	Sept_Oct	5	1	0.2
CROP MUSEUM	Plateau	Citrullus lanatus	D.punctatifrons	June_July	5	0	0
CROP MUSEUM	Plateau	Citrullus lanatus	D.punctatifrons	March_April	5	0	0
CROP MUSEUM	Plateau	Citrullus lanatus	D.punctatifrons	Sept_Oct	5	0	0
CROP MUSEUM	Plateau	Cucumis sativus	D.punctatifrons	June_July	5	0	0
CROP MUSEUM	Plateau	Cucumis sativus	D.punctatifrons	March_April	5	0	0
CROP MUSEUM	Plateau	Cucumis sativus	D.punctatifrons	Sept_Oct	5	0	0
CROP MUSEUM	Plateau	Cucurbita moschata	D.punctatifrons	June_July	5	1	0.2
CROP MUSEUM	Plateau	Cucurbita moschata	D.punctatifrons	March_April	5	0	0
CROP MUSEUM	Plateau	Cucurbita moschata	D.punctatifrons	Sept_Oct	5	0	0
HORT. UNIT	Plateau	Citrullus lanatus	D.punctatifrons	June_July	5	0	0
HORT. UNIT	Plateau	Citrullus lanatus	D.punctatifrons	March_April	5	0	0
HORT. UNIT	Plateau	Citrullus lanatus	D.punctatifrons	Sept_Oct	5	0	0
HORT. UNIT	Plateau	Cucumis sativus	D.punctatifrons	June_July	5	0	0
HORT. UNIT	Plateau	Cucumis sativus	D.punctatifrons	March_April	5	0	0
HORT. UNIT	Plateau	Cucumis sativus	D.punctatifrons	Sept_Oct	5	0	0
HORT. UNIT	Plateau	Cucurbita moschata	D.punctatifrons	June_July	5	0	0
HORT. UNIT	Plateau	Cucurbita moschata	D.punctatifrons	March_April	5	0	0
HORT. UNIT	Plateau	Cucurbita moschata	D.punctatifrons	Sept_Oct	5	0	0
KIFURU	Mountainous	Citrullus lanatus	D.punctatifrons	June_July	5	0	0
KIFURU	Mountainous	Citrullus lanatus	D.punctatifrons	March_April	5	0	0
KIFURU	Mountainous	Citrullus lanatus	D.punctatifrons	Sept_Oct	5	0	0
KIFURU	Mountainous	Cucumis sativus	D.punctatifrons	June_July	5	0	0
KIFURU	Mountainous	Cucumis sativus	D.punctatifrons	March_April	5	0	0
KIFURU	Mountainous	Cucumis sativus	D.punctatifrons	Sept_Oct	5	2	0.4
KIFURU	Mountainous	Cucurbita moschata	D.punctatifrons	June_July	5	0	0
KIFURU	Mountainous	Cucurbita moschata	D.punctatifrons	March_April	5	0	0
KIFURU	Mountainous	Cucurbita moschata	D.punctatifrons	Sept_Oct	5	0	0
MAFIGA	Plateau	Citrullus lanatus	D.punctatifrons	June_July	5	0	0
MAFIGA	Plateau	Citrullus lanatus	D.punctatifrons	March_April	5	0	0
MAFIGA	Plateau	Citrullus lanatus	D.punctatifrons	Sept_Oct	5	0	0
MAFIGA	Plateau	Cucumis sativus	D.punctatifrons	June_July	5	0	0
MAFIGA	Plateau	Cucumis sativus	D.punctatifrons	March_April	5	0	0
MAFIGA	Plateau	Cucumis sativus	D.punctatifrons	Sept_Oct	5	0	0
MAFIGA	Plateau	Cucurbita moschata	D.punctatifrons	June_July	5	0	0
MAFIGA	Plateau	Cucurbita moschata	D.punctatifrons	March_April	5	0	0
MAFIGA	Plateau	Cucurbita moschata	D.punctatifrons	Sept_Oct	5	0	0
MAZIMBU	Plateau	Citrullus lanatus	D.punctatifrons	June_July	5	0	0
MAZIMBU	Plateau	Citrullus lanatus	D.punctatifrons	March_April	5	0	0
MAZIMBU	Plateau	Citrullus lanatus	D.punctatifrons	Sept_Oct	5	0	0
MAZIMBU	Plateau	Cucumis sativus	D.punctatifrons	June_July	5	0	0
MAZIMBU	Plateau	Cucumis sativus	D.punctatifrons	March_April	5	0	0
MAZIMBU	Plateau	Cucumis sativus	D.punctatifrons	Sept_Oct	5	0	0
MAZIMBU	Plateau	Cucurbita moschata	D.punctatifrons	June_July	5	0	0
MAZIMBU	Plateau	Cucurbita moschata	D.punctatifrons	March_April	5	0	0
MAZIMBU	Plateau	Cucurbita moschata	D.punctatifrons	Sept_Oct	5	0	0
MGOLA	Mountainous	Citrullus lanatus	D.punctatifrons	June_July	5	2	0.4
MGOLA	Mountainous	Citrullus lanatus	D.punctatifrons	March_April	5	0	0
MGOLA	Mountainous	Citrullus lanatus	D.punctatifrons	Sept_Oct	5	1	0.2
MGOLA	Mountainous	Cucumis sativus	D.punctatifrons	June_July	5	0	0
MGOLA	Mountainous	Cucumis sativus	D.punctatifrons	March_April	5	0	0
MGOLA	Mountainous	Cucumis sativus	D.punctatifrons	Sept_Oct	5	0	0
MGOLA	Mountainous	Cucurbita moschata	D.punctatifrons	June_July	5	1	0.2
MGOLA	Mountainous	Cucurbita moschata	D.punctatifrons	March_April	5	0	0
MGOLA	Mountainous	Cucurbita moschata	D.punctatifrons	Sept_Oct	5	0	0
MKUMBULU	Mountainous	Citrullus lanatus	D.punctatifrons	June_July	5	0	0
MKUMBULU	Mountainous	Citrullus lanatus	D.punctatifrons	March_April	5	0	0
MKUMBULU	Mountainous	Citrullus lanatus	D.punctatifrons	Sept_Oct	5	0	0
MKUMBULU	Mountainous	Cucumis sativus	D.punctatifrons	June_July	5	1	0.2
MKUMBULU	Mountainous	Cucumis sativus	D.punctatifrons	March_April	5	0	0
MKUMBULU	Mountainous	Cucumis sativus	D.punctatifrons	Sept_Oct	5	0	0
MKUMBULU	Mountainous	Cucurbita moschata	D.punctatifrons	June_July	5	0	0
MKUMBULU	Mountainous	Cucurbita moschata	D.punctatifrons	March_April	5	0	0
MKUMBULU	Mountainous	Cucurbita moschata	D.punctatifrons	Sept_Oct	5	0	0
MORNING SITE	Mountainous	Citrullus lanatus	D.punctatifrons	June_July	5	0	0
MORNING SITE	Mountainous	Citrullus lanatus	D.punctatifrons	March_April	5	0	0
MORNING SITE	Mountainous	Citrullus lanatus	D.punctatifrons	Sept_Oct	5	2	0.4
MORNING SITE	Mountainous	Cucumis sativus	D.punctatifrons	June_July	5	0	0
MORNING SITE	Mountainous	Cucumis sativus	D.punctatifrons	March_April	5	0	0
MORNING SITE	Mountainous	Cucumis sativus	D.punctatifrons	Sept_Oct	5	0	0
MORNING SITE	Mountainous	Cucurbita moschata	D.punctatifrons	June_July	5	0	0
MORNING SITE	Mountainous	Cucurbita moschata	D.punctatifrons	March_April	5	0	0
MORNING SITE	Mountainous	Cucurbita moschata	D.punctatifrons	Sept_Oct	5	1	0.2
RUVUMA	Mountainous	Citrullus lanatus	D.punctatifrons	June_July	5	0	0
RUVUMA	Mountainous	Citrullus lanatus	D.punctatifrons	March_April	5	0	0
RUVUMA	Mountainous	Citrullus lanatus	D.punctatifrons	Sept_Oct	5	1	0.2
RUVUMA	Mountainous	Cucumis sativus	D.punctatifrons	June_July	5	1	0.2
RUVUMA	Mountainous	Cucumis sativus	D.punctatifrons	March_April	5	0	0
RUVUMA	Mountainous	Cucumis sativus	D.punctatifrons	Sept_Oct	5	0	0
RUVUMA	Mountainous	Cucurbita moschata	D.punctatifrons	June_July	5	0	0
RUVUMA	Mountainous	Cucurbita moschata	D.punctatifrons	March_April	5	0	0
RUVUMA	Mountainous	Cucurbita moschata	D.punctatifrons	Sept_Oct	5	0	0
SUGECO	Plateau	Citrullus lanatus	D.punctatifrons	June_July	5	0	0
SUGECO	Plateau	Citrullus lanatus	D.punctatifrons	March_April	5	0	0
SUGECO	Plateau	Citrullus lanatus	D.punctatifrons	Sept_Oct	5	0	0
SUGECO	Plateau	Cucumis sativus	D.punctatifrons	June_July	5	0	0
SUGECO	Plateau	Cucumis sativus	D.punctatifrons	March_April	5	0	0
SUGECO	Plateau	Cucumis sativus	D.punctatifrons	Sept_Oct	5	0	0
SUGECO	Plateau	Cucurbita moschata	D.punctatifrons	June_July	5	0	0
SUGECO	Plateau	Cucurbita moschata	D.punctatifrons	March_April	5	0	0
SUGECO	Plateau	Cucurbita moschata	D.punctatifrons	Sept_Oct	5	1	0.2
