# Supplementary material for: Fruit fly infestation of cucurbitaceous vegetables in Morogoro—Eastern Central Tanzania
Source: PLoS One. 2025 Apr 21;20(4):e0322277. doi: 10.1371/journal.pone.0322277 (PMC12011243; doi:10.1371/journal.pone.0322277)
Supplement: S4 Table — The data was collected during the rearing of the fruit flies infested cucurbit crops in the Morogoro region from March to October 2020. (XLSX) [file pone.0322277.s004.xlsx]

## Sheet: Sheet1
Date_sampled	Seasons	Week_no.	Crop_Phenology	Location	Altitude	Crop_species	Total_no_fruits_collected	Total_no_samples_collected	No_sample_infested	No_samples_infested_Z.cucurbitae	No_samples_infested_D.vertebratus	No_samples_infested_D.ciliatus	No_samples_infested_D.bivittatus	No_samples infested_D.punctatifrons	No_Z.cucurbitae_kg	No_D.vertebratus_kg	No_D.ciliatus_kg	No_D.bivittatus_kg	No_D.punctatifrons_kg	Total_Infestation_density	Temperature	Rainfall	Relative_humidity
21.03.2020	March_April	WK1	Flowering	HORT. UNIT	Plateau	Cucumis sativus	10	1	1	1	0	0	0	0	16.78	0	0	0	0	3.35599	26.1	7.02	79.5
21.03.2020	March_April	WK1	Flowering	HORT. UNIT	Plateau	Citrullus lanatus	10	1	1	1	0	0	0	0	43.63	0	0	0	0	8.726	26.1	7.02	79.5
21.03.2020	March_April	WK1	Flowering	HORT. UNIT	Plateau	Cucurbita moschata	10	1	1	1	0	0	0	0	198.216	0	0	0	0	39.6432	26.1	7.02	79.5
21.03.2020	March_April	WK1	Flowering	CROP MUSEUM	Plateau	Cucumis sativus	10	1	1	1	0	0	0	0	23.8633	0	0	0	0	4.77266	26.1	7.02	79.5
21.03.2020	March_April	WK1	Flowering	CROP MUSEUM	Plateau	Citrullus lanatus	10	1	1	1	0	0	0	0	162.98	0	0	0	0	32.596	26.1	7.02	79.5
21.03.2020	March_April	WK1	Flowering	CROP MUSEUM	Plateau	Cucurbita moschata	10	1	1	1	1	1	0	0	321.328	13.3887	13.3887	0	0	69.6211	26.1	7.02	79.5
21.03.2020	March_April	WK1	Flowering	SUGECO	Plateau	Cucumis sativus	10	1	1	1	0	0	0	0	39.5243	0	0	0	0	7.90485	26.1	7.02	79.5
21.03.2020	March_April	WK1	Flowering	SUGECO	Plateau	Citrullus lanatus	10	1	1	1	1	0	0	0	36.6838	1210.56	0	0	0	249.45	26.1	7.02	79.5
21.03.2020	March_April	WK1	Flowering	SUGECO	Plateau	Cucurbita moschata	10	1	1	0	1	0	0	0	0	441.142	0	0	0	88.2285	26.1	7.02	79.5
21.03.2020	March_April	WK1	Flowering	MAFIGA	Plateau	Cucumis sativus	10	1	1	1	1	0	0	0	19.3717	3.52212	0	0	0	4.57875	26.1	7.02	79.5
21.03.2020	March_April	WK1	Flowering	MAFIGA	Plateau	Citrullus lanatus	10	1	1	0	1	0	0	0	0	920.245	0	0	0	184.049	26.1	7.02	79.5
21.03.2020	March_April	WK1	Flowering	MAFIGA	Plateau	Cucurbita moschata	10	1	1	1	0	0	0	0	255.021	0	0	0	0	51.0041	26.1	7.02	79.5
21.03.2020	March_April	WK1	Flowering	MAZIMBU	Plateau	Cucumis sativus	10	1	1	1	1	1	0	0	12.5076	13.8974	1.38974	0	0	5.55895	26.1	7.02	79.5
21.03.2020	March_April	WK1	Flowering	MAZIMBU	Plateau	Citrullus lanatus	10	1	1	1	1	0	0	0	35.2656	13.2246	0	0	0	9.69804	26.1	7.02	79.5
21.03.2020	March_April	WK1	Flowering	MAZIMBU	Plateau	Cucurbita moschata	10	1	1	1	0	0	0	0	5.62477	0	0	0	0	1.12495	26.1	7.02	79.5
21.03.2020	March_April	WK1	Flowering	RUVUMA	Mountainous	Cucumis sativus	10	1	1	1	0	0	1	0	77.1947	0	0	1.26549	0	15.692	26.1	7.02	79.5
21.03.2020	March_April	WK1	Flowering	RUVUMA	Mountainous	Citrullus lanatus	10	1	1	1	0	0	0	0	868.969	0	0	0	0	173.794	26.1	7.02	79.5
21.03.2020	March_April	WK1	Flowering	RUVUMA	Mountainous	Cucurbita moschata	10	1	1	1	0	0	0	0	296.317	0	0	0	0	59.2634	26.1	7.02	79.5
21.03.2020	March_April	WK1	Flowering	MGOLA	Mountainous	Cucumis sativus	10	1	1	1	1	0	1	0	23.286	1.9405	0	3.88101	0	5.82151	26.1	7.02	79.5
21.03.2020	March_April	WK1	Flowering	MGOLA	Mountainous	Citrullus lanatus	10	1	1	1	1	0	1	0	24.3837	2.43837	0	4.87674	0	6.33976	26.1	7.02	79.5
21.03.2020	March_April	WK1	Flowering	MGOLA	Mountainous	Cucurbita moschata	10	1	1	1	0	1	1	0	453.254	0	6.04339	6.04339	0	93.0682	26.1	7.02	79.5
21.03.2020	March_April	WK1	Flowering	MKUMBULU	Mountainous	Cucumis sativus	10	1	1	1	0	0	1	0	59.7773	0	0	2.49072	0	12.4536	26.1	7.02	79.5
21.03.2020	March_April	WK1	Flowering	MKUMBULU	Mountainous	Citrullus lanatus	10	1	1	1	1	1	0	0	43.6745	2.91163	5.82326	0	0	10.4819	26.1	7.02	79.5
21.03.2020	March_April	WK1	Flowering	MKUMBULU	Mountainous	Cucurbita moschata	10	1	1	1	0	0	1	0	3160.92	0	0	359.195	0	704.023	26.1	7.02	79.5
21.03.2020	March_April	WK1	Flowering	MORNING SITE	Mountainous	Cucumis sativus	10	1	1	1	0	0	0	0	6.02011	0	0	0	0	1.20402	26.1	7.02	79.5
21.03.2020	March_April	WK1	Flowering	MORNING SITE	Mountainous	Citrullus lanatus	10	1	1	1	0	0	1	0	72.8218	0	0	15.6047	0	17.6853	26.1	7.02	79.5
21.03.2020	March_April	WK1	Flowering	MORNING SITE	Mountainous	Cucurbita moschata	10	1	1	1	0	0	0	0	2931.87	0	0	0	0	586.373	26.1	7.02	79.5
21.03.2020	March_April	WK1	Flowering	KIFURU	Mountainous	Cucumis sativus	10	1	1	1	0	1	1	0	2931.87	0	4.81139	4.81139	0	588.298	26.1	7.02	79.5
21.03.2020	March_April	WK1	Flowering	KIFURU	Mountainous	Citrullus lanatus	10	1	1	1	0	0	1	0	106.27	0	0	19.9256	0	25.2391	26.1	7.02	79.5
21.03.2020	March_April	WK1	Flowering	KIFURU	Mountainous	Cucurbita moschata	10	1	1	1	0	0	0	0	2737.94	0	0	0	0	547.588	26.1	7.02	79.5
28.03.2020	March_April	WK2	Flowering	HORT. UNIT	Plateau	Cucumis sativus	10	1	1	1	0	0	0	0	11.77	0	0	0	0	2.354	26.7	0.1	80
28.03.2020	March_April	WK2	Flowering	HORT. UNIT	Plateau	Citrullus lanatus	10	1	1	1	1	0	0	0	33.5306	112.426	0	0	0	29.1913	26.7	0.1	80
28.03.2020	March_April	WK2	Flowering	HORT. UNIT	Plateau	Cucurbita moschata	10	1	1	1	1	1	0	0	521.847	7.78877	7.78877	0	0	107.485	26.7	0.1	80
28.03.2020	March_April	WK2	Flowering	CROP MUSEUM	Plateau	Cucumis sativus	10	1	1	1	0	1	0	0	1.50075	0	0.750373	0	0	0.450224	26.7	0.1	80
28.03.2020	March_April	WK2	Flowering	CROP MUSEUM	Plateau	Citrullus lanatus	10	1	1	1	1	0	0	0	31.0711	39.9485	0	0	0	14.2039	26.7	0.1	80
28.03.2020	March_April	WK2	Flowering	CROP MUSEUM	Plateau	Cucurbita moschata	10	1	1	1	0	1	0	0	21.8341	0	50.9461	0	0	14.556	26.7	0.1	80
28.03.2020	March_April	WK2	Flowering	SUGECO	Plateau	Cucumis sativus	10	1	1	1	0	1	0	0	1.07231	0	1.07231	0	0	0.428922	26.7	0.1	80
28.03.2020	March_April	WK2	Flowering	SUGECO	Plateau	Citrullus lanatus	10	1	1	1	1	0	0	0	3.77159	7.54318	0	0	0	2.26296	26.7	0.1	80
28.03.2020	March_April	WK2	Flowering	SUGECO	Plateau	Cucurbita moschata	10	1	1	1	0	1	0	0	27.7778	0	13.8889	0	0	8.33333	26.7	0.1	80
28.03.2020	March_April	WK2	Flowering	MAFIGA	Plateau	Cucumis sativus	10	1	1	1	1	0	0	0	17.4265	6.97058	0	0	0	4.87941	26.7	0.1	80
28.03.2020	March_April	WK2	Flowering	MAFIGA	Plateau	Citrullus lanatus	10	1	1	1	1	0	0	0	12.0846	676.737	0	0	0	137.764	26.7	0.1	80
28.03.2020	March_April	WK2	Flowering	MAFIGA	Plateau	Cucurbita moschata	10	1	1	1	0	1	0	0	30.8872	0	15.4436	0	0	9.26617	26.7	0.1	80
28.03.2020	March_April	WK2	Flowering	MAZIMBU	Plateau	Cucumis sativus	10	1	1	1	0	0	0	0	1.43875	0	0	0	0	0.287749	26.7	0.1	80
28.03.2020	March_April	WK2	Flowering	MAZIMBU	Plateau	Citrullus lanatus	10	1	1	0	1	0	1	0	0	5.49038	0	25.6218	0	6.22243	26.7	0.1	80
28.03.2020	March_April	WK2	Flowering	MAZIMBU	Plateau	Cucurbita moschata	10	1	1	1	0	0	1	0	11.5351	0	0	4.11967	0	3.13095	26.7	0.1	80
28.03.2020	March_April	WK2	Flowering	RUVUMA	Mountainous	Cucumis sativus	10	1	1	1	0	0	0	0	112.543	0	0	0	0	22.5087	26.7	0.1	80
28.03.2020	March_April	WK2	Flowering	RUVUMA	Mountainous	Citrullus lanatus	10	1	1	1	0	0	0	0	812.183	0	0	0	0	162.437	26.7	0.1	80
28.03.2020	March_April	WK2	Flowering	RUVUMA	Mountainous	Cucurbita moschata	10	1	1	1	0	0	0	0	2472.95	0	0	0	0	494.59	26.7	0.1	80
28.03.2020	March_April	WK2	Flowering	MGOLA	Mountainous	Cucumis sativus	10	1	1	1	0	0	0	0	65.4114	0	0	0	0	13.0823	26.7	0.1	80
28.03.2020	March_April	WK2	Flowering	MGOLA	Mountainous	Citrullus lanatus	10	1	1	1	1	0	0	0	412.394	278.645	0	0	0	138.208	26.7	0.1	80
28.03.2020	March_April	WK2	Flowering	MGOLA	Mountainous	Cucurbita moschata	10	1	1	1	0	0	1	0	1584.36	0	0	7.40357	0	318.353	26.7	0.1	80
28.03.2020	March_April	WK2	Flowering	MKUMBULU	Mountainous	Cucumis sativus	10	1	1	1	1	0	0	0	17.8528	1.2752	0	0	0	3.8256	26.7	0.1	80
28.03.2020	March_April	WK2	Flowering	MKUMBULU	Mountainous	Citrullus lanatus	10	1	1	1	0	0	0	0	1285.16	0	0	0	0	257.032	26.7	0.1	80
28.03.2020	March_April	WK2	Flowering	MKUMBULU	Mountainous	Cucurbita moschata	10	1	1	1	0	0	0	0	1325.83	0	0	0	0	265.167	26.7	0.1	80
28.03.2020	March_April	WK2	Flowering	MORNING SITE	Mountainous	Cucumis sativus	10	1	1	1	0	0	1	0	135.368	0	0	11.7712	0	29.4279	26.7	0.1	80
28.03.2020	March_April	WK2	Flowering	MORNING SITE	Mountainous	Citrullus lanatus	10	1	1	1	1	1	1	0	322.624	26.8853	26.8853	40.328	0	83.3445	26.7	0.1	80
28.03.2020	March_April	WK2	Flowering	MORNING SITE	Mountainous	Cucurbita moschata	10	1	1	1	0	0	0	0	82.3723	0	0	0	0	16.4745	26.7	0.1	80
28.03.2020	March_April	WK2	Flowering	KIFURU	Mountainous	Cucumis sativus	10	1	1	1	0	0	0	0	72.9802	0	0	0	0	14.596	26.7	0.1	80
28.03.2020	March_April	WK2	Flowering	KIFURU	Mountainous	Citrullus lanatus	10	1	1	1	0	0	1	0	378.622	0	0	14.5624	0	78.637	26.7	0.1	80
28.03.2020	March_April	WK2	Flowering	KIFURU	Mountainous	Cucurbita moschata	10	1	1	1	0	0	0	0	185.17	0	0	0	0	37.0341	26.7	0.1	80
04.04.2020	March_April	WK3	Flowering	HORT. UNIT	Plateau	Cucumis sativus	10	1	1	1	1	0	0	0	10.8098	1.35122	0	0	0	2.4322	27	1.1	82
04.04.2020	March_April	WK3	Flowering	HORT. UNIT	Plateau	Citrullus lanatus	10	1	1	1	1	0	0	0	10.9845	28.3766	0	0	0	7.87221	27	1.1	82
04.04.2020	March_April	WK3	Flowering	HORT. UNIT	Plateau	Cucurbita moschata	10	1	1	1	0	0	0	0	126.654	0	0	0	0	25.3309	27	1.1	82
04.04.2020	March_April	WK3	Flowering	CROP MUSEUM	Plateau	Cucumis sativus	10	1	1	1	0	0	0	0	7.32708	0	0	0	0	1.46542	27	1.1	82
04.04.2020	March_April	WK3	Flowering	CROP MUSEUM	Plateau	Citrullus lanatus	10	1	1	1	1	0	0	0	7.95165	302.163	0	0	0	62.0229	27	1.1	82
04.04.2020	March_April	WK3	Flowering	CROP MUSEUM	Plateau	Cucurbita moschata	10	1	1	1	0	1	0	0	398.248	0	19.9124	0	0	83.632	27	1.1	82
04.04.2020	March_April	WK3	Flowering	SUGECO	Plateau	Cucumis sativus	10	1	1	1	1	0	0	0	29.8963	1.06773	0	0	0	6.19281	27	1.1	82
04.04.2020	March_April	WK3	Flowering	SUGECO	Plateau	Citrullus lanatus	10	1	1	1	0	0	0	0	192.223	0	0	0	0	38.4447	27	1.1	82
04.04.2020	March_April	WK3	Flowering	SUGECO	Plateau	Cucurbita moschata	10	1	1	1	1	1	0	0	659.407	19.982	109.901	0	0	157.858	27	1.1	82
04.04.2020	March_April	WK3	Flowering	MAFIGA	Plateau	Cucumis sativus	10	1	1	1	1	0	0	0	40.4707	1.06502	0	0	0	8.30715	27	1.1	82
04.04.2020	March_April	WK3	Flowering	MAFIGA	Plateau	Citrullus lanatus	10	1	1	1	0	0	0	0	23.2558	0	0	0	0	4.65116	27	1.1	82
04.04.2020	March_April	WK3	Flowering	MAFIGA	Plateau	Cucurbita moschata	10	1	1	1	0	1	0	0	187.333	0	27.9007	0	0	43.0468	27	1.1	82
04.04.2020	March_April	WK3	Flowering	MAZIMBU	Plateau	Cucumis sativus	10	1	0	0	0	0	0	0	0	0	0	0	0	0	27	1.1	82
04.04.2020	March_April	WK3	Flowering	MAZIMBU	Plateau	Citrullus lanatus	10	1	1	1	1	1	0	0	3.80989	40.0038	5.71483	0	0	9.90571	27	1.1	82
04.04.2020	March_April	WK3	Flowering	MAZIMBU	Plateau	Cucurbita moschata	10	1	0	0	0	0	0	0	0	0	0	0	0	0	27	1.1	82
04.04.2020	March_April	WK3	Flowering	RUVUMA	Mountainous	Cucumis sativus	10	1	1	1	0	0	0	0	4.44587	0	0	0	0	0.889173	27	1.1	82
04.04.2020	March_April	WK3	Flowering	RUVUMA	Mountainous	Citrullus lanatus	10	1	0	0	0	0	0	0	0	0	0	0	0	0	27	1.1	82
04.04.2020	March_April	WK3	Flowering	RUVUMA	Mountainous	Cucurbita moschata	10	1	1	1	0	0	0	0	1082.78	0	0	0	0	216.556	27	1.1	82
04.04.2020	March_April	WK3	Flowering	MGOLA	Mountainous	Cucumis sativus	10	1	1	1	0	0	0	0	21.4258	0	0	0	0	4.28516	27	1.1	82
04.04.2020	March_April	WK3	Flowering	MGOLA	Mountainous	Citrullus lanatus	10	1	1	1	1	1	0	0	59.7848	4.4285	2.21425	0	0	13.2855	27	1.1	82
04.04.2020	March_April	WK3	Flowering	MGOLA	Mountainous	Cucurbita moschata	10	1	1	1	0	1	0	0	641.194	0	5.25569	0	0	129.29	27	1.1	82
04.04.2020	March_April	WK3	Flowering	MKUMBULU	Mountainous	Cucumis sativus	10	1	1	1	0	0	0	0	161.711	0	0	0	0	32.3422	27	1.1	82
04.04.2020	March_April	WK3	Flowering	MKUMBULU	Mountainous	Citrullus lanatus	10	1	1	1	1	0	1	0	50.1593	7.52389	0	10.0319	0	13.543	27	1.1	82
04.04.2020	March_April	WK3	Flowering	MKUMBULU	Mountainous	Cucurbita moschata	10	1	1	1	0	0	0	0	2767.15	0	0	0	0	553.431	27	1.1	82
04.04.2020	March_April	WK3	Flowering	MORNING SITE	Mountainous	Cucumis sativus	10	1	1	0	1	0	0	0	0	9.35668	0	0	0	1.87134	27	1.1	82
04.04.2020	March_April	WK3	Flowering	MORNING SITE	Mountainous	Citrullus lanatus	10	1	1	1	0	1	0	0	44.7565	0	5.59456	0	0	10.0702	27	1.1	82
04.04.2020	March_April	WK3	Flowering	MORNING SITE	Mountainous	Cucurbita moschata	10	1	1	1	0	1	0	0	128.209	0	8.74151	0	0	27.3901	27	1.1	82
04.04.2020	March_April	WK3	Flowering	KIFURU	Mountainous	Cucumis sativus	10	1	1	1	0	0	0	0	110.214	0	0	0	0	22.0428	27	1.1	82
04.04.2020	March_April	WK3	Flowering	KIFURU	Mountainous	Citrullus lanatus	10	1	1	1	0	0	1	0	29.7619	0	0	6.61376	0	7.27513	27	1.1	82
04.04.2020	March_April	WK3	Flowering	KIFURU	Mountainous	Cucurbita moschata	10	1	1	1	0	0	0	0	914.17	0	0	0	0	182.834	27	1.1	82
11.04.2020	March_April	WK4	Fruiting	HORT. UNIT	Plateau	Cucumis sativus	10	1	1	1	0	0	0	0	65.6899	0	0	0	0	13.138	27.2	0	85
11.04.2020	March_April	WK4	Fruiting	HORT. UNIT	Plateau	Citrullus lanatus	10	1	1	1	1	0	0	0	61.2914	37.2556	0	0	0	19.7094	27.2	0	85
11.04.2020	March_April	WK4	Fruiting	HORT. UNIT	Plateau	Cucurbita moschata	10	1	1	1	0	0	0	0	74.4823	0	0	0	0	14.8965	27.2	0	85
11.04.2020	March_April	WK4	Fruiting	CROP MUSEUM	Plateau	Cucumis sativus	10	1	1	1	1	1	0	0	90.4281	33.2609	16.6305	0	0	28.0639	27.2	0	85
11.04.2020	March_April	WK4	Fruiting	CROP MUSEUM	Plateau	Citrullus lanatus	10	1	1	1	1	0	0	0	14.1833	187.534	0	0	0	40.3436	27.2	0	85
11.04.2020	March_April	WK4	Fruiting	CROP MUSEUM	Plateau	Cucurbita moschata	10	1	1	1	0	1	0	0	279.757	0	8.74241	0	0	57.6999	27.2	0	85
11.04.2020	March_April	WK4	Fruiting	SUGECO	Plateau	Cucumis sativus	10	1	1	1	1	0	0	0	4.78389	1.19597	0	0	0	1.19597	27.2	0	85
11.04.2020	March_April	WK4	Fruiting	SUGECO	Plateau	Citrullus lanatus	10	1	1	1	1	0	0	0	40.9803	107.796	0	0	0	29.7553	27.2	0	85
11.04.2020	March_April	WK4	Fruiting	SUGECO	Plateau	Cucurbita moschata	10	1	1	1	1	1	0	0	203.908	11.3282	11.3282	0	0	45.3129	27.2	0	85
11.04.2020	March_April	WK4	Fruiting	MAFIGA	Plateau	Cucumis sativus	10	1	1	1	0	0	0	0	51.8986	0	0	0	0	10.3797	27.2	0	85
11.04.2020	March_April	WK4	Fruiting	MAFIGA	Plateau	Citrullus lanatus	10	1	1	1	1	0	0	0	58.5747	162.707	0	0	0	44.2564	27.2	0	85
11.04.2020	March_April	WK4	Fruiting	MAFIGA	Plateau	Cucurbita moschata	10	1	1	1	0	1	0	0	311.325	0	26.5766	0	0	67.5804	27.2	0	85
11.04.2020	March_April	WK4	Fruiting	MAZIMBU	Plateau	Cucumis sativus	10	1	1	1	1	1	0	0	4.63108	6.94662	1.15777	0	0	2.54709	27.2	0	85
11.04.2020	March_April	WK4	Fruiting	MAZIMBU	Plateau	Citrullus lanatus	10	1	1	1	1	1	0	0	34.1021	48.5954	6.82041	0	0	17.9036	27.2	0	85
11.04.2020	March_April	WK4	Fruiting	MAZIMBU	Plateau	Cucurbita moschata	10	1	0	0	0	0	0	0	0	0	0	0	0	0	27.2	0	85
11.04.2020	March_April	WK4	Fruiting	RUVUMA	Mountainous	Cucumis sativus	10	1	1	1	0	0	0	0	85.6015	0	0	0	0	17.1203	27.2	0	85
11.04.2020	March_April	WK4	Fruiting	RUVUMA	Mountainous	Citrullus lanatus	10	1	1	1	0	0	0	0	209.074	0	0	0	0	41.8149	27.2	0	85
11.04.2020	March_April	WK4	Fruiting	RUVUMA	Mountainous	Cucurbita moschata	10	1	1	1	0	0	0	0	64.2674	0	0	0	0	12.8535	27.2	0	85
11.04.2020	March_April	WK4	Fruiting	MGOLA	Mountainous	Cucumis sativus	10	1	1	1	0	0	1	0	347.757	0	0	7.62625	0	71.0767	27.2	0	85
11.04.2020	March_April	WK4	Fruiting	MGOLA	Mountainous	Citrullus lanatus	10	1	1	1	0	0	1	0	101.372	0	0	14.1449	0	23.1034	27.2	0	85
11.04.2020	March_April	WK4	Fruiting	MGOLA	Mountainous	Cucurbita moschata	10	1	1	1	0	0	0	0	1132.22	0	0	0	0	226.443	27.2	0	85
11.04.2020	March_April	WK4	Fruiting	MKUMBULU	Mountainous	Cucumis sativus	10	1	1	1	0	0	0	0	48.8698	0	0	0	0	9.77395	27.2	0	85
11.04.2020	March_April	WK4	Fruiting	MKUMBULU	Mountainous	Citrullus lanatus	10	1	1	1	0	0	0	0	130.812	0	0	0	0	26.1624	27.2	0	85
11.04.2020	March_April	WK4	Fruiting	MKUMBULU	Mountainous	Cucurbita moschata	10	1	1	1	0	0	0	0	1757.33	0	0	0	0	351.467	27.2	0	85
11.04.2020	March_April	WK4	Fruiting	MORNING SITE	Mountainous	Cucumis sativus	10	1	1	1	0	0	0	0	36.2845	0	0	0	0	7.25689	27.2	0	85
11.04.2020	March_April	WK4	Fruiting	MORNING SITE	Mountainous	Citrullus lanatus	10	1	1	1	1	0	0	0	63.4949	9.07071	0	0	0	14.5131	27.2	0	85
11.04.2020	March_April	WK4	Fruiting	MORNING SITE	Mountainous	Cucurbita moschata	10	1	1	1	0	0	1	0	2.36877	0	0	4.73754	0	1.42126	27.2	0	85
11.04.2020	March_April	WK4	Fruiting	KIFURU	Mountainous	Cucumis sativus	10	1	1	1	0	0	0	0	192.612	0	0	0	0	38.5225	27.2	0	85
11.04.2020	March_April	WK4	Fruiting	KIFURU	Mountainous	Citrullus lanatus	10	1	1	1	1	1	0	0	66.4515	4.74654	4.74654	0	0	15.1889	27.2	0	85
11.04.2020	March_April	WK4	Fruiting	KIFURU	Mountainous	Cucurbita moschata	10	1	1	1	0	0	1	0	185.402	0	0	4.879	0	38.0562	27.2	0	85
18.04.2020	March_April	WK5	Fruiting	HORT. UNIT	Plateau	Cucumis sativus	10	1	1	1	1	0	0	0	101.722	7.53494	0	0	0	21.8513	25.8	3.2	90
18.04.2020	March_April	WK5	Fruiting	HORT. UNIT	Plateau	Citrullus lanatus	10	1	1	1	0	0	0	0	205.447	0	0	0	0	41.0893	25.8	3.2	90
18.04.2020	March_April	WK5	Fruiting	HORT. UNIT	Plateau	Cucurbita moschata	10	1	1	1	1	0	0	0	338.568	31.2962	0	0	0	73.9729	25.8	3.2	90
18.04.2020	March_April	WK5	Fruiting	CROP MUSEUM	Plateau	Cucumis sativus	10	1	1	1	1	0	0	0	39.7697	3.78759	0	0	0	8.71146	25.8	3.2	90
18.04.2020	March_April	WK5	Fruiting	CROP MUSEUM	Plateau	Citrullus lanatus	10	1	1	1	1	0	1	0	8.75848	108.021	0	5.83899	0	24.5238	25.8	3.2	90
18.04.2020	March_April	WK5	Fruiting	CROP MUSEUM	Plateau	Cucurbita moschata	10	1	1	1	0	0	0	0	1.46488	0	0	0	0	0.292976	25.8	3.2	90
18.04.2020	March_April	WK5	Fruiting	SUGECO	Plateau	Cucumis sativus	10	1	1	1	1	0	0	0	56.9781	3.35166	0	0	0	12.066	25.8	3.2	90
18.04.2020	March_April	WK5	Fruiting	SUGECO	Plateau	Citrullus lanatus	10	1	1	1	1	0	1	0	41.6458	21.6558	0	3.33167	0	13.3267	25.8	3.2	90
18.04.2020	March_April	WK5	Fruiting	SUGECO	Plateau	Cucurbita moschata	10	1	1	1	0	0	1	0	65.037	0	0	6.72797	0	14.353	25.8	3.2	90
18.04.2020	March_April	WK5	Fruiting	MAFIGA	Plateau	Cucumis sativus	10	1	1	1	0	0	0	0	21.7274	0	0	0	0	4.34549	25.8	3.2	90
18.04.2020	March_April	WK5	Fruiting	MAFIGA	Plateau	Citrullus lanatus	10	1	1	1	1	0	0	0	20.8403	158.386	0	0	0	35.8453	25.8	3.2	90
18.04.2020	March_April	WK5	Fruiting	MAFIGA	Plateau	Cucurbita moschata	10	1	1	1	0	1	0	0	22.6777	0	2.83471	0	0	5.10247	25.8	3.2	90
18.04.2020	March_April	WK5	Fruiting	MAZIMBU	Plateau	Cucumis sativus	10	1	1	1	0	0	0	0	1.76954	0	0	0	0	0.353907	25.8	3.2	90
18.04.2020	March_April	WK5	Fruiting	MAZIMBU	Plateau	Citrullus lanatus	10	1	1	1	1	0	0	0	1.12251	5.61255	0	0	0	1.34701	25.8	3.2	90
18.04.2020	March_April	WK5	Fruiting	MAZIMBU	Plateau	Cucurbita moschata	10	1	1	1	0	0	0	0	47.5521	0	0	0	0	9.51042	25.8	3.2	90
18.04.2020	March_April	WK5	Fruiting	RUVUMA	Mountainous	Cucumis sativus	10	1	1	1	0	0	0	0	243.113	0	0	0	0	48.6226	25.8	3.2	90
18.04.2020	March_April	WK5	Fruiting	RUVUMA	Mountainous	Citrullus lanatus	10	1	1	1	0	0	0	0	3565.64	0	0	0	0	713.128	25.8	3.2	90
18.04.2020	March_April	WK5	Fruiting	RUVUMA	Mountainous	Cucurbita moschata	10	1	1	1	0	0	0	0	2457.44	0	0	0	0	491.489	25.8	3.2	90
18.04.2020	March_April	WK5	Fruiting	MGOLA	Mountainous	Cucumis sativus	10	1	1	1	0	0	0	0	46.3969	0	0	0	0	9.27939	25.8	3.2	90
18.04.2020	March_April	WK5	Fruiting	MGOLA	Mountainous	Citrullus lanatus	10	1	1	1	0	1	0	0	66.7676	0	6.67676	0	0	14.6889	25.8	3.2	90
18.04.2020	March_April	WK5	Fruiting	MGOLA	Mountainous	Cucurbita moschata	10	1	1	1	0	0	0	0	121.763	0	0	0	0	24.3527	25.8	3.2	90
18.04.2020	March_April	WK5	Fruiting	MKUMBULU	Mountainous	Cucumis sativus	10	1	1	1	0	0	0	0	58.6433	0	0	0	0	11.7287	25.8	3.2	90
18.04.2020	March_April	WK5	Fruiting	MKUMBULU	Mountainous	Citrullus lanatus	10	1	1	1	1	0	0	0	1728.57	140.154	0	0	0	373.744	25.8	3.2	90
18.04.2020	March_April	WK5	Fruiting	MKUMBULU	Mountainous	Cucurbita moschata	10	1	1	1	0	0	0	0	2576.28	0	0	0	0	515.257	25.8	3.2	90
18.04.2020	March_April	WK5	Fruiting	MORNING SITE	Mountainous	Cucumis sativus	10	1	1	1	0	0	0	0	32.1162	0	0	0	0	6.42323	25.8	3.2	90
18.04.2020	March_April	WK5	Fruiting	MORNING SITE	Mountainous	Citrullus lanatus	10	1	1	1	0	0	1	0	83.047	0	0	2.86369	0	17.1821	25.8	3.2	90
18.04.2020	March_April	WK5	Fruiting	MORNING SITE	Mountainous	Cucurbita moschata	10	1	1	1	0	0	0	0	25.1083	0	0	0	0	5.02166	25.8	3.2	90
18.04.2020	March_April	WK5	Fruiting	KIFURU	Mountainous	Cucumis sativus	10	1	1	1	0	0	0	0	259.355	0	0	0	0	51.8711	25.8	3.2	90
18.04.2020	March_April	WK5	Fruiting	KIFURU	Mountainous	Citrullus lanatus	10	1	1	1	1	0	0	0	21.7953	12.4545	0	0	0	6.84995	25.8	3.2	90
18.04.2020	March_April	WK5	Fruiting	KIFURU	Mountainous	Cucurbita moschata	10	1	1	1	0	0	1	0	124.239	0	0	47.2108	0	34.29	25.8	3.2	90
20.06.2020	June_July	WK1	Flowering	HORT. UNIT	Plateau	Cucumis sativus	10	1	1	1	0	0	0	0	48.0195	0	0	0	0	9.6039	23.8	0	71
20.06.2020	June_July	WK1	Flowering	HORT. UNIT	Plateau	Citrullus lanatus	10	1	1	1	0	1	1	0	59.1969	0	29.5984	19.7323	0	21.7055	23.8	0	71
20.06.2020	June_July	WK1	Flowering	HORT. UNIT	Plateau	Cucurbita moschata	10	1	1	1	0	0	0	0	80.4356	0	0	0	0	16.0871	23.8	0	71
20.06.2020	June_July	WK1	Flowering	CROP MUSEUM	Plateau	Cucumis sativus	10	1	1	1	0	0	0	0	145.66	0	0	0	0	29.132	23.8	0	71
20.06.2020	June_July	WK1	Flowering	CROP MUSEUM	Plateau	Citrullus lanatus	10	1	1	1	0	0	1	0	213.695	0	0	2.27335	0	43.1936	23.8	0	71
20.06.2020	June_July	WK1	Flowering	CROP MUSEUM	Plateau	Cucurbita moschata	10	1	1	1	0	1	0	1	356.408	0	27.416	0	13.708	79.5065	23.8	0	71
20.06.2020	June_July	WK1	Flowering	SUGECO	Plateau	Citrullus lanatus	10	1	0	0	0	0	0	0	0	0	0	0	0	0	23.8	0	71
20.06.2020	June_July	WK1	Flowering	SUGECO	Plateau	Cucurbita moschata	10	1	0	0	0	0	0	0	0	0	0	0	0	0	23.8	0	71
20.06.2020	June_July	WK1	Flowering	SUGECO	Plateau	Cucumis sativus	10	1	1	1	1	0	0	0	0	0	0	0	0	0	23.8	0	71
20.06.2020	June_July	WK1	Flowering	MAFIGA	Plateau	Cucumis sativus	10	1	1	1	0	0	0	0	9.12856	13.6928	0	0	0	4.56428	23.8	0	71
20.06.2020	June_July	WK1	Flowering	MAFIGA	Plateau	Citrullus lanatus	10	1	1	1	0	1	1	0	611.125	0	0	0	0	122.225	23.8	0	71
20.06.2020	June_July	WK1	Flowering	MAFIGA	Plateau	Cucurbita moschata	10	1	1	1	0	0	0	0	224.502	0	19.3536	7.74144	0	50.3193	23.8	0	71
20.06.2020	June_July	WK1	Flowering	MAZIMBU	Plateau	Cucumis sativus	10	1	1	0	1	0	0	0	10.8001	0	0	0	0	2.16001	23.8	0	71
20.06.2020	June_July	WK1	Flowering	MAZIMBU	Plateau	Citrullus lanatus	10	1	1	1	1	1	1	0	0	182.381	0	0	0	36.4762	23.8	0	71
20.06.2020	June_July	WK1	Flowering	MAZIMBU	Plateau	Cucurbita moschata	10	1	1	1	0	0	0	0	167.839	15.9847	111.893	31.9693	0	65.5371	23.8	0	71
20.06.2020	June_July	WK1	Flowering	RUVUMA	Mountainous	Cucumis sativus	10	1	1	1	0	0	1	0	85.7526	0	0	0	0	17.1505	23.8	0	71
20.06.2020	June_July	WK1	Flowering	RUVUMA	Mountainous	Citrullus lanatus	10	1	1	1	0	0	0	0	545.703	0	0	27.2851	0	114.598	23.8	0	71
20.06.2020	June_July	WK1	Flowering	RUVUMA	Mountainous	Cucurbita moschata	10	1	1	1	0	0	0	0	157.651	0	0	0	0	31.5301	23.8	0	71
20.06.2020	June_July	WK1	Flowering	MGOLA	Mountainous	Cucumis sativus	10	1	1	1	0	0	0	0	9.61107	0	0	0	0	1.92221	23.8	0	71
20.06.2020	June_July	WK1	Flowering	MGOLA	Mountainous	Citrullus lanatus	10	1	1	1	0	0	0	0	203.7	0	0	0	0	40.74	23.8	0	71
20.06.2020	June_July	WK1	Flowering	MGOLA	Mountainous	Cucurbita moschata	10	1	1	1	0	0	0	0	1664.78	0	0	0	0	332.956	23.8	0	71
20.06.2020	June_July	WK1	Flowering	MKUMBULU	Mountainous	Cucumis sativus	10	1	1	1	0	0	0	0	28.7459	0	0	0	0	5.74917	23.8	0	71
20.06.2020	June_July	WK1	Flowering	MKUMBULU	Mountainous	Citrullus lanatus	10	1	1	1	0	0	0	0	64.7668	0	0	0	0	12.9534	23.8	0	71
20.06.2020	June_July	WK1	Flowering	MKUMBULU	Mountainous	Cucurbita moschata	10	1	1	1	0	0	1	0	287.54	0	0	0	0	57.508	23.8	0	71
20.06.2020	June_July	WK1	Flowering	MORNING SITE	Mountainous	Cucumis sativus	10	1	1	1	0	0	0	0	13.9281	0	0	1.16067	0	3.01775	23.8	0	71
20.06.2020	June_July	WK1	Flowering	MORNING SITE	Mountainous	Citrullus lanatus	10	1	1	1	0	0	0	0	0	0	0	0	0	0	23.8	0	71
20.06.2020	June_July	WK1	Flowering	MORNING SITE	Mountainous	Cucurbita moschata	10	1	1	1	0	0	0	0	149.131	0	0	0	0	29.8263	23.8	0	71
20.06.2020	June_July	WK1	Flowering	KIFURU	Mountainous	Cucumis sativus	10	1	1	1	0	0	0	0	21.2798	0	0	0	0	4.25596	23.8	0	71
20.06.2020	June_July	WK1	Flowering	KIFURU	Mountainous	Citrullus lanatus	10	1	0	0	0	0	0	0	64.8593	0	0	0	0	12.9719	23.8	0	71
20.06.2020	June_July	WK1	Flowering	KIFURU	Mountainous	Cucurbita moschata	10	1	0	0	0	0	0	0	55.8971	0	0	0	0	11.1794	23.8	0	71
27.06.2020	June_July	WK2	Flowering	HORT. UNIT	Plateau	Cucumis sativus	10	1	1	1	0	0	0	0	35.7313	0	0	0	0	7.14626	21.1	0	72
27.06.2020	June_July	WK2	Flowering	HORT. UNIT	Plateau	Citrullus lanatus	10	1	1	1	0	0	0	0	161.773	0	0	0	0	32.3545	21.1	0	72
27.06.2020	June_July	WK2	Flowering	HORT. UNIT	Plateau	Cucurbita moschata	10	1	1	1	0	1	0	0	98.4767	0	6.15479	0	0	20.9263	21.1	0	72
27.06.2020	June_July	WK2	Flowering	CROP MUSEUM	Plateau	Cucumis sativus	10	1	1	1	1	0	1	0	342.134	26.4536	0	12.345	0	76.1864	21.1	0	72
27.06.2020	June_July	WK2	Flowering	CROP MUSEUM	Plateau	Citrullus lanatus	10	1	1	1	1	1	0	0	42.8266	42.8266	3.56888	0	0	17.8444	21.1	0	72
27.06.2020	June_July	WK2	Flowering	CROP MUSEUM	Plateau	Cucurbita moschata	10	1	1	1	0	1	0	0	77.4497	0	65.0578	0	0	28.5015	21.1	0	72
27.06.2020	June_July	WK2	Flowering	SUGECO	Plateau	Cucumis sativus	10	1	1	1	0	0	0	0	41.2882	0	0	0	0	8.25764	21.1	0	72
27.06.2020	June_July	WK2	Flowering	SUGECO	Plateau	Citrullus lanatus	10	1	0	0	0	0	0	0	0	0	0	0	0	0	21.1	0	72
27.06.2020	June_July	WK2	Flowering	SUGECO	Plateau	Cucurbita moschata	10	1	1	1	0	1	0	0	268.318	0	41.2797	0	0	61.9195	21.1	0	72
27.06.2020	June_July	WK2	Flowering	MAFIGA	Plateau	Cucumis sativus	10	1	1	1	0	0	0	0	19.6518	0	0	0	0	3.93035	21.1	0	72
27.06.2020	June_July	WK2	Flowering	MAFIGA	Plateau	Citrullus lanatus	10	1	1	0	1	0	0	0	0	27.4586	0	0	0	5.49173	21.1	0	72
27.06.2020	June_July	WK2	Flowering	MAFIGA	Plateau	Cucurbita moschata	10	1	1	1	1	0	0	0	441.425	7.67695	0	0	0	89.8204	21.1	0	72
27.06.2020	June_July	WK2	Flowering	MAZIMBU	Plateau	Cucumis sativus	10	1	1	1	0	1	0	0	53.568	0	3.41923	0	0	11.3974	21.1	0	72
27.06.2020	June_July	WK2	Flowering	MAZIMBU	Plateau	Citrullus lanatus	10	1	1	1	1	0	0	0	18.8186	31.9916	0	0	0	10.162	21.1	0	72
27.06.2020	June_July	WK2	Flowering	MAZIMBU	Plateau	Cucurbita moschata	10	1	1	1	0	1	1	0	159.966	0	117.308	31.9932	0	61.8535	21.1	0	72
27.06.2020	June_July	WK2	Flowering	RUVUMA	Mountainous	Cucumis sativus	10	1	1	1	0	0	0	0	151.086	0	0	0	0	30.2172	21.1	0	72
27.06.2020	June_July	WK2	Flowering	RUVUMA	Mountainous	Citrullus lanatus	10	1	1	1	0	0	0	0	152.452	0	0	0	0	30.4904	21.1	0	72
27.06.2020	June_July	WK2	Flowering	RUVUMA	Mountainous	Cucurbita moschata	10	1	1	1	0	0	1	0	138.899	0	0	32.8971	0	34.3592	21.1	0	72
27.06.2020	June_July	WK2	Flowering	MGOLA	Mountainous	Cucumis sativus	10	1	1	1	0	1	1	0	93.0358	0	1.22416	18.3623	0	22.5245	21.1	0	72
27.06.2020	June_July	WK2	Flowering	MGOLA	Mountainous	Citrullus lanatus	10	1	1	1	0	0	0	0	125.405	0	0	0	0	25.081	21.1	0	72
27.06.2020	June_July	WK2	Flowering	MGOLA	Mountainous	Cucurbita moschata	10	1	1	1	0	0	0	0	246.764	0	0	0	0	49.3528	21.1	0	72
27.06.2020	June_July	WK2	Flowering	MKUMBULU	Mountainous	Cucumis sativus	10	1	1	1	0	0	0	0	11.2032	0	0	0	0	2.24065	21.1	0	72
27.06.2020	June_July	WK2	Flowering	MKUMBULU	Mountainous	Citrullus lanatus	10	1	1	1	0	0	0	0	93.5454	0	0	0	0	18.7091	21.1	0	72
27.06.2020	June_July	WK2	Flowering	MKUMBULU	Mountainous	Cucurbita moschata	10	1	1	1	0	0	0	0	125.538	0	0	0	0	25.1076	21.1	0	72
27.06.2020	June_July	WK2	Flowering	MORNING SITE	Mountainous	Cucumis sativus	10	1	1	1	0	0	0	0	36.9481	0	0	0	0	7.38962	21.1	0	72
27.06.2020	June_July	WK2	Flowering	MORNING SITE	Mountainous	Citrullus lanatus	10	1	0	0	0	0	0	0	0	0	0	0	0	0	21.1	0	72
27.06.2020	June_July	WK2	Flowering	MORNING SITE	Mountainous	Cucurbita moschata	10	1	1	1	0	0	0	0	278.94	0	0	0	0	55.788	21.1	0	72
27.06.2020	June_July	WK2	Flowering	KIFURU	Mountainous	Cucumis sativus	10	1	0	0	0	0	0	0	0	0	0	0	0	0	21.1	0	72
27.06.2020	June_July	WK2	Flowering	KIFURU	Mountainous	Citrullus lanatus	10	1	1	1	0	0	1	0	203.5	0	0	6.78334	0	42.0567	21.1	0	72
27.06.2020	June_July	WK2	Flowering	KIFURU	Mountainous	Cucurbita moschata	10	1	1	1	0	0	1	0	739.266	0	0	28.4333	0	153.54	21.1	0	72
04.07.2020	June_July	WK3	Flowering	HORT. UNIT	Plateau	Cucumis sativus	10	1	1	1	0	1	0	0	30.7205	0	2.45764	0	0	6.63562	23.4	0	83
04.07.2020	June_July	WK3	Flowering	HORT. UNIT	Plateau	Citrullus lanatus	10	1	1	1	1	1	0	0	583.996	136.68	124.254	0	0	168.986	23.4	0	83
04.07.2020	June_July	WK3	Flowering	HORT. UNIT	Plateau	Cucurbita moschata	10	1	1	1	0	1	0	0	197.148	0	24.3059	0	0	44.2908	23.4	0	83
04.07.2020	June_July	WK3	Flowering	CROP MUSEUM	Plateau	Cucumis sativus	10	1	1	1	0	0	0	0	221.996	0	0	0	0	44.3992	23.4	0	83
04.07.2020	June_July	WK3	Flowering	CROP MUSEUM	Plateau	Citrullus lanatus	10	1	1	1	1	1	0	0	86.3394	40.011	14.7409	0	0	28.2182	23.4	0	83
04.07.2020	June_July	WK3	Flowering	CROP MUSEUM	Plateau	Cucurbita moschata	10	1	1	1	1	1	0	0	211.765	12.4568	18.6852	0	0	48.5815	23.4	0	83
04.07.2020	June_July	WK3	Flowering	SUGECO	Plateau	Cucumis sativus	10	1	1	1	0	0	0	0	16.539	0	0	0	0	3.30781	23.4	0	83
04.07.2020	June_July	WK3	Flowering	SUGECO	Plateau	Citrullus lanatus	10	1	1	1	1	1	0	0	218.716	74.9883	9.37354	0	0	60.6155	23.4	0	83
04.07.2020	June_July	WK3	Flowering	SUGECO	Plateau	Cucurbita moschata	10	1	1	1	1	1	0	0	832.857	12.7154	25.4307	0	0	174.201	23.4	0	83
04.07.2020	June_July	WK3	Flowering	MAFIGA	Plateau	Cucumis sativus	10	1	1	1	0	0	0	0	16.1633	0	0	0	0	3.23265	23.4	0	83
04.07.2020	June_July	WK3	Flowering	MAFIGA	Plateau	Citrullus lanatus	10	1	1	1	0	0	1	0	4.16719	0	0	2.08359	0	1.25016	23.4	0	83
04.07.2020	June_July	WK3	Flowering	MAFIGA	Plateau	Cucurbita moschata	10	1	1	1	1	1	0	0	54.1261	16.6542	37.4719	0	0	21.6504	23.4	0	83
04.07.2020	June_July	WK3	Flowering	MAZIMBU	Plateau	Cucumis sativus	10	1	1	1	1	0	0	0	30.2337	1.07977	0	0	0	6.26269	23.4	0	83
04.07.2020	June_July	WK3	Flowering	MAZIMBU	Plateau	Citrullus lanatus	10	1	1	1	1	1	1	0	2.98748	2.98748	0.995827	3.98331	0	2.19082	23.4	0	83
04.07.2020	June_July	WK3	Flowering	MAZIMBU	Plateau	Cucurbita moschata	10	1	1	1	1	1	0	0	42.185	4.90523	1.96209	0	0	9.81046	23.4	0	83
04.07.2020	June_July	WK3	Flowering	RUVUMA	Mountainous	Cucumis sativus	10	1	1	1	0	1	1	0	57.132	0	2.116	6.348	0	13.1192	23.4	0	83
04.07.2020	June_July	WK3	Flowering	RUVUMA	Mountainous	Citrullus lanatus	10	1	1	1	0	0	1	0	209.513	0	0	40.1195	0	49.9264	23.4	0	83
04.07.2020	June_July	WK3	Flowering	RUVUMA	Mountainous	Cucurbita moschata	10	1	1	1	0	0	1	0	438.416	0	0	8.2203	0	89.3273	23.4	0	83
04.07.2020	June_July	WK3	Flowering	MGOLA	Mountainous	Cucumis sativus	10	1	1	1	0	0	0	0	3.52962	0	0	0	0	0.705924	23.4	0	83
04.07.2020	June_July	WK3	Flowering	MGOLA	Mountainous	Citrullus lanatus	10	1	1	1	0	0	1	1	101.943	0	0	4.24764	2.12382	21.6629	23.4	0	83
04.07.2020	June_July	WK3	Flowering	MGOLA	Mountainous	Cucurbita moschata	10	1	1	1	0	0	0	1	68.3976	0	0	0	2.7359	14.2267	23.4	0	83
04.07.2020	June_July	WK3	Flowering	MKUMBULU	Mountainous	Cucumis sativus	10	1	1	1	0	0	1	0	28.5764	0	0	2.4849	0	6.21226	23.4	0	83
04.07.2020	June_July	WK3	Flowering	MKUMBULU	Mountainous	Citrullus lanatus	10	1	1	1	0	0	0	0	77.1386	0	0	0	0	15.4277	23.4	0	83
04.07.2020	June_July	WK3	Flowering	MKUMBULU	Mountainous	Cucurbita moschata	10	1	0	0	0	0	0	0	0	0	0	0	0	0	23.4	0	83
04.07.2020	June_July	WK3	Flowering	MORNING SITE	Mountainous	Cucumis sativus	10	1	1	1	0	0	1	0	20.3433	0	0	4.28279	0	4.92521	23.4	0	83
04.07.2020	June_July	WK3	Flowering	MORNING SITE	Mountainous	Citrullus lanatus	10	1	1	1	0	0	1	0	18.686	0	0	14.9488	0	6.72696	23.4	0	83
04.07.2020	June_July	WK3	Flowering	MORNING SITE	Mountainous	Cucurbita moschata	10	1	1	1	0	0	0	0	74.8548	0	0	0	0	14.971	23.4	0	83
04.07.2020	June_July	WK3	Flowering	KIFURU	Mountainous	Cucumis sativus	10	1	1	1	0	0	0	0	51.1607	0	0	0	0	10.2321	23.4	0	83
04.07.2020	June_July	WK3	Flowering	KIFURU	Mountainous	Citrullus lanatus	10	1	1	1	0	0	0	0	36.63	0	0	0	0	7.32601	23.4	0	83
04.07.2020	June_July	WK3	Flowering	KIFURU	Mountainous	Cucurbita moschata	10	1	1	1	0	0	0	0	58.8374	0	0	0	0	11.7675	23.4	0	83
11.07.2020	June_July	WK4	Fruiting	HORT. UNIT	Plateau	Cucumis sativus	10	1	1	1	1	1	1	0	11.6838	3.89459	1.2982	2.59639	0	3.89459	20.2	0	62.5
11.07.2020	June_July	WK4	Fruiting	HORT. UNIT	Plateau	Citrullus lanatus	10	1	1	1	1	1	0	0	183.43	91.7151	3.05717	0	0	55.6405	20.2	0	62.5
11.07.2020	June_July	WK4	Fruiting	HORT. UNIT	Plateau	Cucurbita moschata	10	1	1	1	1	1	0	0	406.812	14.31	12.2657	0	0	86.6774	20.2	0	62.5
11.07.2020	June_July	WK4	Fruiting	CROP MUSEUM	Plateau	Cucumis sativus	10	1	1	1	1	0	0	0	84.9683	1.9311	0	0	0	17.3799	20.2	0	62.5
11.07.2020	June_July	WK4	Fruiting	CROP MUSEUM	Plateau	Citrullus lanatus	10	1	1	1	1	0	1	0	39.772	10.6059	0	5.30293	0	11.1362	20.2	0	62.5
11.07.2020	June_July	WK4	Fruiting	CROP MUSEUM	Plateau	Cucurbita moschata	10	1	1	1	1	1	0	0	295.332	3.35604	10.0681	0	0	61.7512	20.2	0	62.5
11.07.2020	June_July	WK4	Fruiting	SUGECO	Plateau	Cucumis sativus	10	1	1	1	0	0	0	0	181.74	0	0	0	0	36.348	20.2	0	62.5
11.07.2020	June_July	WK4	Fruiting	SUGECO	Plateau	Citrullus lanatus	10	1	1	1	1	1	0	0	326.699	90.009	23.3357	0	0	88.0088	20.2	0	62.5
11.07.2020	June_July	WK4	Fruiting	SUGECO	Plateau	Cucurbita moschata	10	1	1	1	1	1	0	0	573.707	12.2065	20.3442	0	0	121.252	20.2	0	62.5
11.07.2020	June_July	WK4	Fruiting	MAFIGA	Plateau	Cucumis sativus	10	1	1	1	1	1	0	0	65.5567	4.94768	4.94768	0	0	15.0904	20.2	0	62.5
11.07.2020	June_July	WK4	Fruiting	MAFIGA	Plateau	Citrullus lanatus	10	1	1	1	1	1	1	0	30.8905	13.2388	7.35489	4.41293	0	11.1794	20.2	0	62.5
11.07.2020	June_July	WK4	Fruiting	MAFIGA	Plateau	Cucurbita moschata	10	1	1	1	0	1	0	0	215.001	0	52.7362	0	0	53.5475	20.2	0	62.5
11.07.2020	June_July	WK4	Fruiting	MAZIMBU	Plateau	Cucumis sativus	10	1	1	1	0	0	0	0	2.70807	0	0	0	0	0.541614	20.2	0	62.5
11.07.2020	June_July	WK4	Fruiting	MAZIMBU	Plateau	Citrullus lanatus	10	1	1	1	1	0	0	0	1.74143	32.2165	0	0	0	6.79159	20.2	0	62.5
11.07.2020	June_July	WK4	Fruiting	MAZIMBU	Plateau	Cucurbita moschata	10	1	1	1	0	0	0	0	13.5482	0	0	0	0	2.70963	20.2	0	62.5
11.07.2020	June_July	WK4	Fruiting	RUVUMA	Mountainous	Cucumis sativus	10	1	1	1	0	0	0	0	29.41	0	0	0	0	5.88201	20.2	0	62.5
11.07.2020	June_July	WK4	Fruiting	RUVUMA	Mountainous	Citrullus lanatus	10	1	1	1	0	0	1	0	312.655	0	0	31.9761	0	68.9263	20.2	0	62.5
11.07.2020	June_July	WK4	Fruiting	RUVUMA	Mountainous	Cucurbita moschata	10	1	1	1	0	0	1	0	247.587	0	0	23.3234	0	54.1821	20.2	0	62.5
11.07.2020	June_July	WK4	Fruiting	MGOLA	Mountainous	Cucumis sativus	10	1	1	1	0	0	1	0	52.6198	0	0	18.4169	0	14.2073	20.2	0	62.5
11.07.2020	June_July	WK4	Fruiting	MGOLA	Mountainous	Citrullus lanatus	10	1	1	1	0	0	1	1	29.8555	0	0	2.29658	6.88974	7.80837	20.2	0	62.5
11.07.2020	June_July	WK4	Fruiting	MGOLA	Mountainous	Cucurbita moschata	10	1	1	1	0	0	0	0	19.8551	0	0	0	0	3.97101	20.2	0	62.5
11.07.2020	June_July	WK4	Fruiting	MKUMBULU	Mountainous	Cucumis sativus	10	1	1	1	0	0	1	1	42.0964	0	0	2.63103	1.31551	9.20859	20.2	0	62.5
11.07.2020	June_July	WK4	Fruiting	MKUMBULU	Mountainous	Citrullus lanatus	10	1	1	1	0	0	0	0	105.943	0	0	0	0	21.1886	20.2	0	62.5
11.07.2020	June_July	WK4	Fruiting	MKUMBULU	Mountainous	Cucurbita moschata	10	1	1	1	0	0	0	0	134.076	0	0	0	0	26.8152	20.2	0	62.5
11.07.2020	June_July	WK4	Fruiting	MORNING SITE	Mountainous	Cucumis sativus	10	1	1	1	0	0	1	0	83.9828	0	0	12.3175	0	19.2601	20.2	0	62.5
11.07.2020	June_July	WK4	Fruiting	MORNING SITE	Mountainous	Citrullus lanatus	10	1	1	1	0	0	0	0	404.131	0	0	0	0	80.8262	20.2	0	62.5
11.07.2020	June_July	WK4	Fruiting	MORNING SITE	Mountainous	Cucurbita moschata	10	1	1	1	0	0	0	0	29.824	0	0	0	0	5.96481	20.2	0	62.5
11.07.2020	June_July	WK4	Fruiting	KIFURU	Mountainous	Cucumis sativus	10	1	1	1	0	0	0	0	7.25847	0	0	0	0	1.45169	20.2	0	62.5
11.07.2020	June_July	WK4	Fruiting	KIFURU	Mountainous	Citrullus lanatus	10	1	1	1	0	0	0	0	36.4266	0	0	0	0	7.28531	20.2	0	62.5
11.07.2020	June_July	WK4	Fruiting	KIFURU	Mountainous	Cucurbita moschata	10	1	0	0	0	0	0	0	0	0	0	0	0	0	20.2	0	62.5
18.07.2020	June_July	WK5	Fruiting	HORT. UNIT	Plateau	Cucumis sativus	10	1	1	1	0	0	0	0	19.2192	0	0	0	0	3.84384	20.9	0	63
18.07.2020	June_July	WK5	Fruiting	HORT. UNIT	Plateau	Citrullus lanatus	10	1	1	1	1	1	0	0	59.5622	4.96352	7.44528	0	0	14.3942	20.9	0	63
18.07.2020	June_July	WK5	Fruiting	HORT. UNIT	Plateau	Cucurbita moschata	10	1	1	1	1	0	0	0	37.5754	9.39386	0	0	0	9.39386	20.9	0	63
18.07.2020	June_July	WK5	Fruiting	CROP MUSEUM	Plateau	Cucumis sativus	10	1	1	1	0	0	0	0	38.4752	0	0	0	0	7.69505	20.9	0	63
18.07.2020	June_July	WK5	Fruiting	CROP MUSEUM	Plateau	Citrullus lanatus	10	1	1	1	1	0	0	0	9.01356	23.4352	0	0	0	6.48976	20.9	0	63
18.07.2020	June_July	WK5	Fruiting	CROP MUSEUM	Plateau	Cucurbita moschata	10	1	1	1	1	1	0	0	182.967	10.0256	12.532	0	0	41.1048	20.9	0	63
18.07.2020	June_July	WK5	Fruiting	SUGECO	Plateau	Cucumis sativus	10	1	1	1	0	1	0	0	46.9465	0	2.68266	0	0	9.92582	20.9	0	63
18.07.2020	June_July	WK5	Fruiting	SUGECO	Plateau	Citrullus lanatus	10	1	1	1	1	0	0	0	141.903	38.7009	0	0	0	36.1209	20.9	0	63
18.07.2020	June_July	WK5	Fruiting	SUGECO	Plateau	Cucurbita moschata	10	1	1	1	1	1	0	0	429.458	95.435	27.8352	0	0	110.546	20.9	0	63
18.07.2020	June_July	WK5	Fruiting	MAFIGA	Plateau	Cucumis sativus	10	1	1	1	1	1	0	0	40.6022	7.6815	1.09736	0	0	9.87622	20.9	0	63
18.07.2020	June_July	WK5	Fruiting	MAFIGA	Plateau	Citrullus lanatus	10	1	1	1	1	1	1	0	87.4126	47.9359	7.0494	14.0988	0	31.2993	20.9	0	63
18.07.2020	June_July	WK5	Fruiting	MAFIGA	Plateau	Cucurbita moschata	10	1	1	1	1	1	0	0	244.109	31.1629	53.6694	0	0	65.7883	20.9	0	63
18.07.2020	June_July	WK5	Fruiting	MAZIMBU	Plateau	Cucumis sativus	10	1	1	1	1	0	0	0	39.9506	1.21062	0	0	0	8.23225	20.9	0	63
18.07.2020	June_July	WK5	Fruiting	MAZIMBU	Plateau	Citrullus lanatus	10	1	1	0	1	1	1	0	0	19.1683	0.871285	5.22771	0	5.05345	20.9	0	63
18.07.2020	June_July	WK5	Fruiting	MAZIMBU	Plateau	Cucurbita moschata	10	1	1	1	0	1	0	0	2.10735	0	8.42939	0	0	2.10735	20.9	0	63
18.07.2020	June_July	WK5	Fruiting	RUVUMA	Mountainous	Cucumis sativus	10	1	1	1	0	0	1	1	49.274	0	0	2.18996	1.09498	10.5118	20.9	0	63
18.07.2020	June_July	WK5	Fruiting	RUVUMA	Mountainous	Citrullus lanatus	10	1	1	1	0	0	0	0	5.06954	0	0	0	0	1.01391	20.9	0	63
18.07.2020	June_July	WK5	Fruiting	RUVUMA	Mountainous	Cucurbita moschata	10	1	1	1	0	0	1	0	147.793	0	0	16.4214	0	32.8429	20.9	0	63
18.07.2020	June_July	WK5	Fruiting	MGOLA	Mountainous	Cucumis sativus	10	1	1	1	0	0	1	0	83.895	0	0	22.7512	0	21.3292	20.9	0	63
18.07.2020	June_July	WK5	Fruiting	MGOLA	Mountainous	Citrullus lanatus	10	1	1	1	0	0	1	0	139.306	0	0	1.99009	0	28.2593	20.9	0	63
18.07.2020	June_July	WK5	Fruiting	MGOLA	Mountainous	Cucurbita moschata	10	1	1	1	0	0	1	0	117.397	0	0	26.5804	0	28.7955	20.9	0	63
18.07.2020	June_July	WK5	Fruiting	MKUMBULU	Mountainous	Cucumis sativus	10	1	1	1	0	0	0	0	25.7442	0	0	0	0	5.14884	20.9	0	63
18.07.2020	June_July	WK5	Fruiting	MKUMBULU	Mountainous	Citrullus lanatus	10	1	1	1	0	1	1	0	144.587	0	6.02446	30.1223	0	36.1468	20.9	0	63
18.07.2020	June_July	WK5	Fruiting	MKUMBULU	Mountainous	Cucurbita moschata	10	1	1	1	0	0	1	0	148.263	0	0	19.3386	0	33.5203	20.9	0	63
18.07.2020	June_July	WK5	Fruiting	MORNING SITE	Mountainous	Cucumis sativus	10	1	0	0	0	0	0	0	0	0	0	0	0	0	20.9	0	63
18.07.2020	June_July	WK5	Fruiting	MORNING SITE	Mountainous	Citrullus lanatus	10	1	1	1	0	0	1	0	62.7015	0	0	2.98579	0	13.1375	20.9	0	63
18.07.2020	June_July	WK5	Fruiting	MORNING SITE	Mountainous	Cucurbita moschata	10	1	0	0	0	0	0	0	0	0	0	0	0	0	20.9	0	63
18.07.2020	June_July	WK5	Fruiting	KIFURU	Mountainous	Cucumis sativus	10	1	1	1	0	0	0	0	3.37545	0	0	0	0	0.67509	20.9	0	63
18.07.2020	June_July	WK5	Fruiting	KIFURU	Mountainous	Citrullus lanatus	10	1	1	1	0	0	0	0	5.42667	0	0	0	0	1.08533	20.9	0	63
18.07.2020	June_July	WK5	Fruiting	KIFURU	Mountainous	Cucurbita moschata	10	1	1	1	0	0	0	0	14.1208	0	0	0	0	2.82416	20.9	0	63
19.09.2020	Sept_Oct	WK1	Flowering	HORT. UNIT	Plateau	Cucumis sativus	10	1	1	1	0	0	0	0	22.7748	0	0	0	0	4.55495	27	4.2	77.1
19.09.2020	Sept_Oct	WK1	Flowering	HORT. UNIT	Plateau	Citrullus lanatus	10	1	1	1	0	0	0	0	23.8937	0	0	0	0	4.77874	27	4.2	77.1
19.09.2020	Sept_Oct	WK1	Flowering	HORT. UNIT	Plateau	Cucurbita moschata	10	1	1	1	1	0	0	0	64.742	7.19355	0	0	0	14.3871	27	4.2	77.1
19.09.2020	Sept_Oct	WK1	Flowering	CROP MUSEUM	Plateau	Cucumis sativus	10	1	1	1	1	1	0	0	96.6421	10.5428	7.02852	0	0	22.8427	27	4.2	77.1
19.09.2020	Sept_Oct	WK1	Flowering	CROP MUSEUM	Plateau	Citrullus lanatus	10	1	1	1	1	1	1	0	51.2245	3.94034	1.97017	1.97017	0	11.821	27	4.2	77.1
19.09.2020	Sept_Oct	WK1	Flowering	CROP MUSEUM	Plateau	Cucurbita moschata	10	1	1	1	1	0	0	0	327.528	9.44793	0	0	0	67.3952	27	4.2	77.1
19.09.2020	Sept_Oct	WK1	Flowering	SUGECO	Plateau	Cucumis sativus	10	1	1	1	0	0	0	0	6.96893	0	0	0	0	1.39379	27	4.2	77.1
19.09.2020	Sept_Oct	WK1	Flowering	SUGECO	Plateau	Citrullus lanatus	10	1	1	1	1	1	0	0	53.2925	56.6233	9.99234	0	0	23.9816	27	4.2	77.1
19.09.2020	Sept_Oct	WK1	Flowering	SUGECO	Plateau	Cucurbita moschata	10	1	1	1	0	0	0	0	112.834	0	0	0	0	22.5668	27	4.2	77.1
19.09.2020	Sept_Oct	WK1	Flowering	MAFIGA	Plateau	Cucumis sativus	10	1	1	1	1	0	0	0	15.9963	0.888684	0	0	0	3.377	27	4.2	77.1
19.09.2020	Sept_Oct	WK1	Flowering	MAFIGA	Plateau	Citrullus lanatus	10	1	1	1	1	1	0	0	46.2554	1.40168	2.80336	0	0	10.0921	27	4.2	77.1
19.09.2020	Sept_Oct	WK1	Flowering	MAFIGA	Plateau	Cucurbita moschata	10	1	1	1	0	0	0	0	45.6823	0	0	0	0	9.13647	27	4.2	77.1
19.09.2020	Sept_Oct	WK1	Flowering	MAZIMBU	Plateau	Cucumis sativus	10	1	1	1	1	0	0	0	25.2904	1.68603	0	0	0	5.39529	27	4.2	77.1
19.09.2020	Sept_Oct	WK1	Flowering	MAZIMBU	Plateau	Citrullus lanatus	10	1	1	1	0	0	0	0	16.8999	0	0	0	0	3.37998	27	4.2	77.1
19.09.2020	Sept_Oct	WK1	Flowering	MAZIMBU	Plateau	Cucurbita moschata	10	1	1	1	1	1	0	0	28.7598	3.45117	2.30078	0	0	6.90234	27	4.2	77.1
19.09.2020	Sept_Oct	WK1	Flowering	RUVUMA	Mountainous	Cucumis sativus	10	1	1	1	0	0	0	0	1.7258	0	0	0	0	0.345161	27	4.2	77.1
19.09.2020	Sept_Oct	WK1	Flowering	RUVUMA	Mountainous	Citrullus lanatus	10	1	1	1	0	0	1	0	100.766	0	0	4.03063	0	20.9593	27	4.2	77.1
19.09.2020	Sept_Oct	WK1	Flowering	RUVUMA	Mountainous	Cucurbita moschata	10	1	1	1	0	0	1	0	169.189	0	0	13.5352	0	36.5449	27	4.2	77.1
19.09.2020	Sept_Oct	WK1	Flowering	MGOLA	Mountainous	Cucumis sativus	10	1	1	1	0	0	0	0	45.4959	0	0	0	0	9.09918	27	4.2	77.1
19.09.2020	Sept_Oct	WK1	Flowering	MGOLA	Mountainous	Citrullus lanatus	10	1	1	1	1	1	0	1	80.9627	1.22671	4.90683	0	17.1739	20.854	27	4.2	77.1
19.09.2020	Sept_Oct	WK1	Flowering	MGOLA	Mountainous	Cucurbita moschata	10	1	1	1	0	0	0	0	32.0693	0	0	0	0	6.41385	27	4.2	77.1
19.09.2020	Sept_Oct	WK1	Flowering	MKUMBULU	Mountainous	Cucumis sativus	10	1	1	1	0	1	0	0	3.50336	0	3.50336	0	0	1.40135	27	4.2	77.1
19.09.2020	Sept_Oct	WK1	Flowering	MKUMBULU	Mountainous	Citrullus lanatus	10	1	0	0	0	0	0	0	0	0	0	0	0	0	27	4.2	77.1
19.09.2020	Sept_Oct	WK1	Flowering	MKUMBULU	Mountainous	Cucurbita moschata	10	1	1	1	0	1	1	0	143.1	0	3.86757	3.86757	0	30.1671	27	4.2	77.1
19.09.2020	Sept_Oct	WK1	Flowering	MORNING SITE	Mountainous	Cucumis sativus	10	1	1	1	0	0	0	0	27.4212	0	0	0	0	5.48423	27	4.2	77.1
19.09.2020	Sept_Oct	WK1	Flowering	MORNING SITE	Mountainous	Citrullus lanatus	10	1	1	1	0	0	0	0	29.9352	0	0	0	0	5.98705	27	4.2	77.1
19.09.2020	Sept_Oct	WK1	Flowering	MORNING SITE	Mountainous	Cucurbita moschata	10	1	1	1	0	0	0	0	38.0865	0	0	0	0	7.61731	27	4.2	77.1
19.09.2020	Sept_Oct	WK1	Flowering	KIFURU	Mountainous	Cucumis sativus	10	1	1	1	0	0	0	0	8.02725	0	0	0	0	1.60545	27	4.2	77.1
19.09.2020	Sept_Oct	WK1	Flowering	KIFURU	Mountainous	Citrullus lanatus	10	1	1	1	0	0	0	0	7.43292	0	0	0	0	1.48658	27	4.2	77.1
19.09.2020	Sept_Oct	WK1	Flowering	KIFURU	Mountainous	Cucurbita moschata	10	1	1	1	0	0	0	0	65.8979	0	0	0	0	13.1796	27	4.2	77.1
26.09.2020	Sept_Oct	WK2	Flowering	HORT. UNIT	Plateau	Cucumis sativus	10	1	1	1	0	1	0	0	9.6206	0	13.119	0	0	4.54792	26.3	0	71.6
26.09.2020	Sept_Oct	WK2	Flowering	HORT. UNIT	Plateau	Citrullus lanatus	10	1	1	1	1	0	0	0	20.1595	12.5997	0	0	0	6.55184	26.3	0	71.6
26.09.2020	Sept_Oct	WK2	Flowering	HORT. UNIT	Plateau	Cucurbita moschata	10	1	1	1	0	1	0	0	23.9736	0	14.9835	0	0	7.79143	26.3	0	71.6
26.09.2020	Sept_Oct	WK2	Flowering	CROP MUSEUM	Plateau	Cucumis sativus	10	1	1	1	0	1	0	0	25.1665	0	38.49	0	0	12.7313	26.3	0	71.6
26.09.2020	Sept_Oct	WK2	Flowering	CROP MUSEUM	Plateau	Citrullus lanatus	10	1	1	1	1	0	1	0	20.6644	22.7308	0	2.06644	0	9.09232	26.3	0	71.6
26.09.2020	Sept_Oct	WK2	Flowering	CROP MUSEUM	Plateau	Cucurbita moschata	10	1	1	1	0	1	0	0	12.3388	0	41.1294	0	0	10.6936	26.3	0	71.6
26.09.2020	Sept_Oct	WK2	Flowering	SUGECO	Plateau	Cucumis sativus	10	1	0	0	0	0	0	0	0	0	0	0	0	0	26.3	0	71.6
26.09.2020	Sept_Oct	WK2	Flowering	SUGECO	Plateau	Citrullus lanatus	10	1	1	1	1	1	0	0	179.929	28.8566	5.09234	0	0	42.7757	26.3	0	71.6
26.09.2020	Sept_Oct	WK2	Flowering	SUGECO	Plateau	Cucurbita moschata	10	1	1	1	0	1	0	0	38.6211	0	1.43041	0	0	8.0103	26.3	0	71.6
26.09.2020	Sept_Oct	WK2	Flowering	MAFIGA	Plateau	Cucumis sativus	10	1	1	1	0	1	0	0	20.3111	0	6.41403	0	0	5.34502	26.3	0	71.6
26.09.2020	Sept_Oct	WK2	Flowering	MAFIGA	Plateau	Citrullus lanatus	10	1	1	1	0	1	0	0	0	0	0	0	0	0	26.3	0	71.6
26.09.2020	Sept_Oct	WK2	Flowering	MAFIGA	Plateau	Cucurbita moschata	10	1	1	1	0	0	0	0	29.1603	0	35.2994	0	0	12.8919	26.3	0	71.6
26.09.2020	Sept_Oct	WK2	Flowering	MAZIMBU	Plateau	Cucumis sativus	10	1	1	1	1	0	0	0	23.4571	0	0	0	0	4.69143	26.3	0	71.6
26.09.2020	Sept_Oct	WK2	Flowering	MAZIMBU	Plateau	Citrullus lanatus	10	1	1	1	0	1	0	0	1.16048	6.9629	0	0	0	1.62468	26.3	0	71.6
26.09.2020	Sept_Oct	WK2	Flowering	MAZIMBU	Plateau	Cucurbita moschata	10	1	1	1	0	0	0	0	9.02399	0	27.072	0	0	7.21919	26.3	0	71.6
26.09.2020	Sept_Oct	WK2	Flowering	RUVUMA	Mountainous	Cucumis sativus	10	1	1	1	0	0	0	0	81.229	0	0	0	0	16.2458	26.3	0	71.6
26.09.2020	Sept_Oct	WK2	Flowering	RUVUMA	Mountainous	Citrullus lanatus	10	1	1	1	0	0	0	0	249.607	0	0	0	0	49.9213	26.3	0	71.6
26.09.2020	Sept_Oct	WK2	Flowering	RUVUMA	Mountainous	Cucurbita moschata	10	1	1	1	0	0	0	0	3265.67	0	0	0	0	653.133	26.3	0	71.6
26.09.2020	Sept_Oct	WK2	Flowering	MGOLA	Mountainous	Cucumis sativus	10	1	1	1	1	1	0	0	83.3717	0	0	0	0	16.6743	26.3	0	71.6
26.09.2020	Sept_Oct	WK2	Flowering	MGOLA	Mountainous	Citrullus lanatus	10	1	1	1	0	0	0	0	12.8003	1.42225	1.42225	0	0	3.12896	26.3	0	71.6
26.09.2020	Sept_Oct	WK2	Flowering	MGOLA	Mountainous	Cucurbita moschata	10	1	1	1	0	0	1	0	2485.3	0	0	0	0	497.06	26.3	0	71.6
26.09.2020	Sept_Oct	WK2	Flowering	MKUMBULU	Mountainous	Cucumis sativus	10	1	1	1	0	0	0	0	2485.3	0	0	1.7967	0	497.42	26.3	0	71.6
26.09.2020	Sept_Oct	WK2	Flowering	MKUMBULU	Mountainous	Citrullus lanatus	10	1	1	1	0	0	0	0	127.131	0	0	0	0	25.4261	26.3	0	71.6
26.09.2020	Sept_Oct	WK2	Flowering	MKUMBULU	Mountainous	Cucurbita moschata	10	1	1	1	0	0	0	0	1436.97	0	0	0	0	287.394	26.3	0	71.6
26.09.2020	Sept_Oct	WK2	Flowering	MORNING SITE	Mountainous	Cucumis sativus	10	1	1	1	0	0	0	0	23.387	0	0	0	0	4.6774	26.3	0	71.6
26.09.2020	Sept_Oct	WK2	Flowering	MORNING SITE	Mountainous	Citrullus lanatus	10	1	1	1	0	0	1	1	0	0	0	0	0	0	26.3	0	71.6
26.09.2020	Sept_Oct	WK2	Flowering	MORNING SITE	Mountainous	Cucurbita moschata	10	1	1	1	0	0	0	0	82.5607	0	0	0	0	16.5121	26.3	0	71.6
26.09.2020	Sept_Oct	WK2	Flowering	KIFURU	Mountainous	Cucumis sativus	10	1	1	0	0	0	1	1	2.44332	0	0	4.88663	1.22166	1.71032	26.3	0	71.6
26.09.2020	Sept_Oct	WK2	Flowering	KIFURU	Mountainous	Citrullus lanatus	10	1	0	0	0	0	0	0	0	0	0	0	0	0	26.3	0	71.6
26.09.2020	Sept_Oct	WK2	Flowering	KIFURU	Mountainous	Cucurbita moschata	10	1	0	0	0	0	0	0	41.1997	0	0	0	0	8.23995	26.3	0	71.6
3.10.2020	Sept_Oct	WK3	Flowering	HORT. UNIT	Plateau	Cucumis sativus	10	1	1	1	0	1	0	0	6.42172	0	8.2565	0	0	2.93565	25.6	0	71.7
3.10.2020	Sept_Oct	WK3	Flowering	HORT. UNIT	Plateau	Citrullus lanatus	10	1	1	1	1	0	1	0	33.1657	21.3972	0	2.13972	0	11.3405	25.6	0	71.7
3.10.2020	Sept_Oct	WK3	Flowering	HORT. UNIT	Plateau	Cucurbita moschata	10	1	1	1	0	1	0	0	49.0664	0	35.4368	0	0	16.9006	25.6	0	71.7
3.10.2020	Sept_Oct	WK3	Flowering	CROP MUSEUM	Plateau	Cucumis sativus	10	1	1	1	0	0	0	0	17.2466	0	0	0	0	3.44932	25.6	0	71.7
3.10.2020	Sept_Oct	WK3	Flowering	CROP MUSEUM	Plateau	Citrullus lanatus	10	1	1	1	1	1	0	0	57.312	49.1245	5.84816	0	0	22.4569	25.6	0	71.7
3.10.2020	Sept_Oct	WK3	Flowering	CROP MUSEUM	Plateau	Cucurbita moschata	10	1	1	1	0	0	0	0	68.9568	0	0	0	0	13.7914	25.6	0	71.7
3.10.2020	Sept_Oct	WK3	Flowering	SUGECO	Plateau	Cucumis sativus	10	1	1	1	1	1	0	0	9.85599	15.3315	2.19022	0	0	5.47555	25.6	0	71.7
3.10.2020	Sept_Oct	WK3	Flowering	SUGECO	Plateau	Citrullus lanatus	10	1	1	1	1	0	0	0	1.72936	24.211	0	0	0	5.18807	25.6	0	71.7
3.10.2020	Sept_Oct	WK3	Flowering	SUGECO	Plateau	Cucurbita moschata	10	1	1	1	0	0	1	0	16.6334	0	0	1.38612	0	3.6039	25.6	0	71.7
3.10.2020	Sept_Oct	WK3	Flowering	MAFIGA	Plateau	Cucumis sativus	10	1	1	1	1	0	0	0	22.663	3.62608	0	0	0	5.25781	25.6	0	71.7
3.10.2020	Sept_Oct	WK3	Flowering	MAFIGA	Plateau	Citrullus lanatus	10	1	1	1	1	1	0	0	10.2872	39.2784	4.676	0	0	10.8483	25.6	0	71.7
3.10.2020	Sept_Oct	WK3	Flowering	MAFIGA	Plateau	Cucurbita moschata	10	1	1	1	0	1	0	0	73.0526	0	17.8904	0	0	18.1886	25.6	0	71.7
3.10.2020	Sept_Oct	WK3	Flowering	MAZIMBU	Plateau	Cucumis sativus	10	1	1	1	1	1	1	0	18.3299	0.523711	5.76082	4.18969	0	5.76082	25.6	0	71.7
3.10.2020	Sept_Oct	WK3	Flowering	MAZIMBU	Plateau	Citrullus lanatus	10	1	1	1	1	1	1	0	1.02222	6.13334	3.06667	2.04445	0	2.45334	25.6	0	71.7
3.10.2020	Sept_Oct	WK3	Flowering	MAZIMBU	Plateau	Cucurbita moschata	10	1	0	0	0	0	0	0	0	0	0	0	0	0	25.6	0	71.7
3.10.2020	Sept_Oct	WK3	Flowering	RUVUMA	Mountainous	Cucumis sativus	10	1	1	1	0	1	0	0	181.54	0	0.679925	0	0	36.444	25.6	0	71.7
3.10.2020	Sept_Oct	WK3	Flowering	RUVUMA	Mountainous	Citrullus lanatus	10	1	1	1	0	0	0	0	314.554	0	0	0	0	62.9109	25.6	0	71.7
3.10.2020	Sept_Oct	WK3	Flowering	RUVUMA	Mountainous	Cucurbita moschata	10	1	1	1	0	1	0	0	2850.88	0	109.649	0	0	592.105	25.6	0	71.7
3.10.2020	Sept_Oct	WK3	Flowering	MGOLA	Mountainous	Cucumis sativus	10	1	1	1	0	0	0	0	165.498	0	0	0	0	33.0996	25.6	0	71.7
3.10.2020	Sept_Oct	WK3	Flowering	MGOLA	Mountainous	Citrullus lanatus	10	1	1	1	0	0	0	0	86.3807	0	0	0	0	17.2761	25.6	0	71.7
3.10.2020	Sept_Oct	WK3	Flowering	MGOLA	Mountainous	Cucurbita moschata	10	1	1	1	0	0	0	0	2695.51	0	0	0	0	539.101	25.6	0	71.7
3.10.2020	Sept_Oct	WK3	Flowering	MKUMBULU	Mountainous	Cucumis sativus	10	1	1	1	0	0	1	0	113.631	0	0	4.54525	0	23.6353	25.6	0	71.7
3.10.2020	Sept_Oct	WK3	Flowering	MKUMBULU	Mountainous	Citrullus lanatus	10	1	1	1	0	0	0	0	72.4891	0	0	0	0	14.4978	25.6	0	71.7
3.10.2020	Sept_Oct	WK3	Flowering	MKUMBULU	Mountainous	Cucurbita moschata	10	1	1	1	0	0	0	0	271.459	0	0	0	0	54.2918	25.6	0	71.7
3.10.2020	Sept_Oct	WK3	Flowering	MORNING SITE	Mountainous	Cucumis sativus	10	1	1	1	0	0	1	0	100.433	0	0	1.1544	0	20.3175	25.6	0	71.7
3.10.2020	Sept_Oct	WK3	Flowering	MORNING SITE	Mountainous	Citrullus lanatus	10	1	0	0	0	0	0	0	0	0	0	0	0	0	25.6	0	71.7
3.10.2020	Sept_Oct	WK3	Flowering	MORNING SITE	Mountainous	Cucurbita moschata	10	1	1	0	0	1	1	0	35.0578	0	10.0165	5.00826	0	10.0165	25.6	0	71.7
3.10.2020	Sept_Oct	WK3	Flowering	KIFURU	Mountainous	Cucumis sativus	10	1	1	1	0	0	0	1	11.0621	0	0	0	4.14829	3.04208	25.6	0	71.7
3.10.2020	Sept_Oct	WK3	Flowering	KIFURU	Mountainous	Citrullus lanatus	10	1	0	0	0	0	0	0	0	0	0	0	0	0	25.6	0	71.7
3.10.2020	Sept_Oct	WK3	Flowering	KIFURU	Mountainous	Cucurbita moschata	10	1	1	1	0	0	0	0	57.647	0	0	0	0	11.5294	25.6	0	71.7
10.10.2020	Sept_Oct	WK4	Fruiting	HORT. UNIT	Plateau	Cucumis sativus	10	1	0	0	0	0	0	0	0	0	0	0	0	0	26.3	0	70.9
10.10.2020	Sept_Oct	WK4	Fruiting	HORT. UNIT	Plateau	Citrullus lanatus	10	1	1	1	1	1	1	0	65.6875	13.1375	23.6475	6.56875	0	21.8082	26.3	0	70.9
10.10.2020	Sept_Oct	WK4	Fruiting	HORT. UNIT	Plateau	Cucurbita moschata	10	1	1	1	0	1	0	0	109.43	0	31.2657	0	0	28.1392	26.3	0	70.9
10.10.2020	Sept_Oct	WK4	Fruiting	CROP MUSEUM	Plateau	Cucumis sativus	10	1	1	1	0	1	0	0	71.7907	0	7.4011	0	0	15.8384	26.3	0	70.9
10.10.2020	Sept_Oct	WK4	Fruiting	CROP MUSEUM	Plateau	Citrullus lanatus	10	1	1	1	1	1	0	0	86.3875	1.83803	6.43311	0	0	18.9317	26.3	0	70.9
10.10.2020	Sept_Oct	WK4	Fruiting	CROP MUSEUM	Plateau	Cucurbita moschata	10	1	1	1	1	1	0	0	35.9879	2.05645	3.08467	0	0	8.2258	26.3	0	70.9
10.10.2020	Sept_Oct	WK4	Fruiting	SUGECO	Plateau	Cucumis sativus	10	1	1	1	1	1	1	0	40.9111	0.95142	1.90284	0.95142	0	8.94335	26.3	0	70.9
10.10.2020	Sept_Oct	WK4	Fruiting	SUGECO	Plateau	Citrullus lanatus	10	1	1	0	1	0	0	0	0	18.137	0	0	0	3.62739	26.3	0	70.9
10.10.2020	Sept_Oct	WK4	Fruiting	SUGECO	Plateau	Cucurbita moschata	10	1	1	1	1	1	0	0	44.6673	5.76352	51.8717	0	0	20.4605	26.3	0	70.9
10.10.2020	Sept_Oct	WK4	Fruiting	MAFIGA	Plateau	Cucumis sativus	10	1	0	0	0	0	0	0	0	0	0	0	0	0	26.3	0	70.9
10.10.2020	Sept_Oct	WK4	Fruiting	MAFIGA	Plateau	Citrullus lanatus	10	1	1	0	1	1	0	0	0	25.483	8.49432	0	0	6.79546	26.3	0	70.9
10.10.2020	Sept_Oct	WK4	Fruiting	MAFIGA	Plateau	Cucurbita moschata	10	1	1	1	1	0	0	0	7.91667	5.65477	0	0	0	2.71429	26.3	0	70.9
10.10.2020	Sept_Oct	WK4	Fruiting	MAZIMBU	Plateau	Cucumis sativus	10	1	1	1	0	0	0	0	46.436	0	0	0	0	9.28721	26.3	0	70.9
10.10.2020	Sept_Oct	WK4	Fruiting	MAZIMBU	Plateau	Citrullus lanatus	10	1	1	0	1	0	0	0	0	133.085	0	0	0	26.6169	26.3	0	70.9
10.10.2020	Sept_Oct	WK4	Fruiting	MAZIMBU	Plateau	Cucurbita moschata	10	1	1	1	1	1	0	0	13.1932	1.19939	17.9908	0	0	6.47668	26.3	0	70.9
10.10.2020	Sept_Oct	WK4	Fruiting	RUVUMA	Mountainous	Cucumis sativus	10	1	1	1	0	0	0	0	195.064	0	0	0	0	39.0128	26.3	0	70.9
10.10.2020	Sept_Oct	WK4	Fruiting	RUVUMA	Mountainous	Citrullus lanatus	10	1	1	1	0	0	1	1	133.517	0	0	4.45058	13.3517	30.2639	26.3	0	70.9
10.10.2020	Sept_Oct	WK4	Fruiting	RUVUMA	Mountainous	Cucurbita moschata	10	1	1	1	0	1	0	0	157.446	0	27.1459	0	0	36.9184	26.3	0	70.9
10.10.2020	Sept_Oct	WK4	Fruiting	MGOLA	Mountainous	Cucumis sativus	10	1	1	1	0	1	1	0	246.635	0	2.71027	1.80685	0	50.2304	26.3	0	70.9
10.10.2020	Sept_Oct	WK4	Fruiting	MGOLA	Mountainous	Citrullus lanatus	10	1	1	1	0	0	0	0	106.016	0	0	0	0	21.2031	26.3	0	70.9
10.10.2020	Sept_Oct	WK4	Fruiting	MGOLA	Mountainous	Cucurbita moschata	10	1	1	1	0	0	0	0	1171.77	0	0	0	0	234.354	26.3	0	70.9
10.10.2020	Sept_Oct	WK4	Fruiting	MKUMBULU	Mountainous	Cucumis sativus	10	1	1	1	0	0	1	0	131.824	0	0	3.95471	0	27.1556	26.3	0	70.9
10.10.2020	Sept_Oct	WK4	Fruiting	MKUMBULU	Mountainous	Citrullus lanatus	10	1	1	1	0	0	0	0	117.854	0	0	0	0	23.5708	26.3	0	70.9
10.10.2020	Sept_Oct	WK4	Fruiting	MKUMBULU	Mountainous	Cucurbita moschata	10	1	1	1	0	1	0	0	848.69	0	39.6584	0	0	177.67	26.3	0	70.9
10.10.2020	Sept_Oct	WK4	Fruiting	MORNING SITE	Mountainous	Cucumis sativus	10	1	1	1	0	1	0	0	24.6579	0	2.84514	0	0	5.5006	26.3	0	70.9
10.10.2020	Sept_Oct	WK4	Fruiting	MORNING SITE	Mountainous	Citrullus lanatus	10	1	1	1	0	0	1	1	56.2131	0	0	24.9836	3.12295	16.8639	26.3	0	70.9
10.10.2020	Sept_Oct	WK4	Fruiting	MORNING SITE	Mountainous	Cucurbita moschata	10	1	1	1	0	1	1	0	42.2411	0	26.8807	26.8807	0	19.2005	26.3	0	70.9
10.10.2020	Sept_Oct	WK4	Fruiting	KIFURU	Mountainous	Cucumis sativus	10	1	1	1	0	1	0	0	139.282	0	14.7723	0	0	30.8108	26.3	0	70.9
10.10.2020	Sept_Oct	WK4	Fruiting	KIFURU	Mountainous	Citrullus lanatus	10	1	0	0	0	0	0	0	0	0	0	0	0	0	26.3	0	70.9
10.10.2020	Sept_Oct	WK4	Fruiting	KIFURU	Mountainous	Cucurbita moschata	10	1	1	1	0	1	1	0	141.719	0	34.6424	47.2396	0	44.7202	26.3	0	70.9
17.10.2020	Sept_Oct	WK5	Fruiting	HORT. UNIT	Plateau	Cucumis sativus	10	1	1	1	0	0	0	0	10.51	0	0	0	0	2.102	24.6	8.5	79.4
17.10.2020	Sept_Oct	WK5	Fruiting	HORT. UNIT	Plateau	Citrullus lanatus	10	1	1	1	1	1	1	0	113.309	27.147	43.6712	4.72121	0	37.7697	24.6	8.5	79.4
17.10.2020	Sept_Oct	WK5	Fruiting	HORT. UNIT	Plateau	Cucurbita moschata	10	1	1	1	1	1	0	0	40.2282	1.43672	2.87344	0	0	8.90766	24.6	8.5	79.4
17.10.2020	Sept_Oct	WK5	Fruiting	CROP MUSEUM	Plateau	Cucumis sativus	10	1	1	1	1	1	1	0	32.5645	7.07925	28.317	1.41585	0	13.8753	24.6	8.5	79.4
17.10.2020	Sept_Oct	WK5	Fruiting	CROP MUSEUM	Plateau	Citrullus lanatus	10	1	1	1	1	1	0	0	70.2922	4.44887	20.4648	0	0	19.0412	24.6	8.5	79.4
17.10.2020	Sept_Oct	WK5	Fruiting	CROP MUSEUM	Plateau	Cucurbita moschata	10	1	1	1	1	1	0	0	78.3722	1.93512	15.4809	0	0	19.1576	24.6	8.5	79.4
17.10.2020	Sept_Oct	WK5	Fruiting	SUGECO	Plateau	Cucumis sativus	10	1	0	0	0	0	0	0	0	0	0	0	0	0	24.6	8.5	79.4
17.10.2020	Sept_Oct	WK5	Fruiting	SUGECO	Plateau	Citrullus lanatus	10	1	1	1	1	1	0	0	21.664	26.2249	2.28042	0	0	10.0339	24.6	8.5	79.4
17.10.2020	Sept_Oct	WK5	Fruiting	SUGECO	Plateau	Cucurbita moschata	10	1	1	1	1	1	0	1	3.40746	18.1731	1.13582	0	1.13582	4.77045	24.6	8.5	79.4
17.10.2020	Sept_Oct	WK5	Fruiting	MAFIGA	Plateau	Cucumis sativus	10	1	1	1	1	1	0	0	22.6712	1.41695	7.08476	0	0	6.23459	24.6	8.5	79.4
17.10.2020	Sept_Oct	WK5	Fruiting	MAFIGA	Plateau	Citrullus lanatus	10	1	1	1	1	0	0	0	10.965	7.67552	0	0	0	3.72811	24.6	8.5	79.4
17.10.2020	Sept_Oct	WK5	Fruiting	MAFIGA	Plateau	Cucurbita moschata	10	1	1	1	0	1	0	0	14.0936	0	9.39574	0	0	4.69787	24.6	8.5	79.4
17.10.2020	Sept_Oct	WK5	Fruiting	MAZIMBU	Plateau	Cucumis sativus	10	1	0	0	0	0	0	0	0	0	0	0	0	0	24.6	8.5	79.4
17.10.2020	Sept_Oct	WK5	Fruiting	MAZIMBU	Plateau	Citrullus lanatus	10	1	1	1	1	0	0	0	4.32306	71.3305	0	0	0	15.1307	24.6	8.5	79.4
17.10.2020	Sept_Oct	WK5	Fruiting	MAZIMBU	Plateau	Cucurbita moschata	10	1	1	1	1	1	0	0	1.24494	7.46965	41.0831	0	0	9.95954	24.6	8.5	79.4
17.10.2020	Sept_Oct	WK5	Fruiting	RUVUMA	Mountainous	Cucumis sativus	10	1	1	1	0	0	0	0	73.3683	0	0	0	0	14.6737	24.6	8.5	79.4
17.10.2020	Sept_Oct	WK5	Fruiting	RUVUMA	Mountainous	Citrullus lanatus	10	1	1	1	1	1	0	0	122.807	13.025	14.8857	0	0	30.1435	24.6	8.5	79.4
17.10.2020	Sept_Oct	WK5	Fruiting	RUVUMA	Mountainous	Cucurbita moschata	10	1	1	1	0	0	0	0	173.389	0	0	0	0	34.6779	24.6	8.5	79.4
17.10.2020	Sept_Oct	WK5	Fruiting	MGOLA	Mountainous	Cucumis sativus	10	1	1	1	0	0	0	0	129.682	0	0	0	0	25.9364	24.6	8.5	79.4
17.10.2020	Sept_Oct	WK5	Fruiting	MGOLA	Mountainous	Citrullus lanatus	10	1	1	1	0	0	0	0	781.25	0	0	0	0	156.25	24.6	8.5	79.4
17.10.2020	Sept_Oct	WK5	Fruiting	MGOLA	Mountainous	Cucurbita moschata	10	1	1	1	0	0	0	0	139.401	0	0	0	0	27.8802	24.6	8.5	79.4
17.10.2020	Sept_Oct	WK5	Fruiting	MKUMBULU	Mountainous	Cucumis sativus	10	1	1	1	0	0	0	0	101.883	0	0	0	0	20.3766	24.6	8.5	79.4
17.10.2020	Sept_Oct	WK5	Fruiting	MKUMBULU	Mountainous	Citrullus lanatus	10	1	0	0	0	0	0	0	0	0	0	0	0	0	24.6	8.5	79.4
17.10.2020	Sept_Oct	WK5	Fruiting	MKUMBULU	Mountainous	Cucurbita moschata	10	1	1	1	0	0	0	0	237.808	0	0	0	0	47.5616	24.6	8.5	79.4
17.10.2020	Sept_Oct	WK5	Fruiting	MORNING SITE	Mountainous	Cucumis sativus	10	1	1	1	0	1	0	0	45.5054	0	2.96774	0	0	9.69462	24.6	8.5	79.4
17.10.2020	Sept_Oct	WK5	Fruiting	MORNING SITE	Mountainous	Citrullus lanatus	10	1	1	1	0	0	0	0	19.3611	0	0	0	0	3.87222	24.6	8.5	79.4
17.10.2020	Sept_Oct	WK5	Fruiting	MORNING SITE	Mountainous	Cucurbita moschata	10	1	1	1	0	0	0	1	162.473	0	0	0	2.25657	32.946	24.6	8.5	79.4
17.10.2020	Sept_Oct	WK5	Fruiting	KIFURU	Mountainous	Cucumis sativus	10	1	1	1	0	0	1	0	68.1832	0	0	16.116	0	16.8599	24.6	8.5	79.4
17.10.2020	Sept_Oct	WK5	Fruiting	KIFURU	Mountainous	Citrullus lanatus	10	1	0	0	0	0	0	0	70.1144	0	0	0	0	14.0229	24.6	8.5	79.4
17.10.2020	Sept_Oct	WK5	Fruiting	KIFURU	Mountainous	Cucurbita moschata	10	1	0	0	0	0	0	0	34.139	0	0	0	0	6.8278	24.6	8.5	79.4
